# Supplementary material for: Airway host-microbiome interactions in chronic obstructive pulmonary disease
Source: Respir Res. 2019 Jun 6;20:113. doi: 10.1186/s12931-019-1085-z (PMC6555748; doi:10.1186/s12931-019-1085-z)
Supplement: Supplementary file 2 — a. MetaCore pathways significantly enriched for differential expressed genes (DEGs) between stable and exacerbations (FDR P ≤ 0.01). b. Significantly differentially expressed proteins between sputum samples of COPD ex-smokers and current smokers (Wilcoxon, FDR P ≤ 0.05). (XLSX 68 kb) [file 12931_2019_1085_MOESM2_ESM.xlsx]

## Sheet: A. Pathways Exac vs Stable
Pathways	Directions	Total genes	Genes in data	Raw P-value	FDR P-value	Genes
Immune response_IFN-alpha/beta signaling via JAK/STAT	Upregulated	64	26	2.568e-14	3.511e-11	STAT3, IFI17, TAP1 (PSF1), CBP, STAT2, GBP1, MxB, PML, ISG15, c-Cbl, Tyk2, ISG54, ISG20, SOCS3, RIG-G, IFNAR2, IRF7, IL1RN, Apo-2L(TNFSF10), GBP4, IRF1, IFNAR1, Caspase-8, IFN-beta, XAF1, STAT1
Immune response_IL-6 signaling pathway via JAK/STAT	Upregulated	72	26	6.887e-13	4.708e-10	STAT3, COX-2 (PTGS2), Fc gamma RI, JAK2, CBP, gp130, GRB2, JunD, ICAM1, Tyk2, PKC-delta, Mucin 13, ROR-gamma, p19, SOCS3, ALPL, IL-6, VEGF-A, Rac2, IRF1, Mcl-1, ADAM17, JAK3, VAV-1, STAT1, C/EBPdelta
Apo-2L(TNFSF10)-induced apoptosis in melanoma	Upregulated	45	20	3.379e-12	1.539e-09	DR5(TNFRSF10B), RelA (p65 NF-kB subunit), NF-kB1 (p50), PKC-delta, Apaf-1, tBid, RIPK1, Caspase-4, c-FLIP(Short), c-FLIP(Long), Apo-2L(TNFSF10), IRE1, DR4(TNFRSF10A), Caspase-8, Dynamin-2, IFN-beta, ATF-6 alpha (50kDa), XAF1, NFKBIA, Bid
Immune response_Role of PKR in stress-induced antiviral cell response	Upregulated	57	20	5.793e-10	1.98e-07	IL-1 beta, p38alpha (MAPK14), RelA (p65 NF-kB subunit), Tyk2, TLR4, IKK-beta, MEK6(MAP2K6), IRF7, NFKBIB, IL-6, MSK2, TAB2, TRIF (TICAM1), IRF1, Caspase-8, IFN-beta, NFKBIA, STAT1, BAFF(TNFSF13B), TNF-alpha
Immune response_IFN-alpha/beta signaling via MAPKs	Upregulated	77	23	1.157e-09	2.762e-07	TAP1 (PSF1), MAPKAPK2, PKC-theta, CD45, PML, ISG15, Tyk2, PKC-delta, ISG54, MEK3(MAP2K3), MEK6(MAP2K6), FasR(CD95), RIG-G, IFNAR2, IRF7, GCH1, MSK1, Apo-2L(TNFSF10), IFNAR1, IFN-beta, VAV-1, p47-phox, STAT1
Resistance of pancreatic cancer cells to death receptor signaling	Upregulated	33	15	1.212e-09	2.762e-07	TRUNDD(TNFRSF10D), DR5(TNFRSF10B), RelA (p65 NF-kB subunit), Apaf-1, tBid, IKK-beta, FasR(CD95), c-FLIP(Short), c-FLIP(Long), Apo-2L(TNFSF10), DR4(TNFRSF10A), Caspase-8, TRID(TNFRSF10C), NFKBIA, Bid
Resistance of melanoma cells to Apo-2L(TNFSF10)-induced apoptosis	Upregulated	39	16	2.156e-09	4.211e-07	STAT3, TRUNDD(TNFRSF10D), JAK2, DR5(TNFRSF10B), RelA (p65 NF-kB subunit), B-Raf, Apaf-1, tBid, c-FLIP(Short), c-FLIP(Long), Apo-2L(TNFSF10), DR4(TNFRSF10A), Caspase-8, Mcl-1, TRID(TNFRSF10C), Bid
Immune response_HMGB1/TLR signaling pathway	Upregulated	36	15	5.339e-09	9.123e-07	IL-1 beta, p38alpha (MAPK14), RelA (p65 NF-kB subunit), TLR4, IKK-beta, MEK3(MAP2K3), MEK6(MAP2K6), IRF7, IL-6, IL1RN, TAB2, IFN-beta, TAB3, TNF-alpha, RAGE
Cell adhesion_Integrin inside-out signaling in neutrophils	Upregulated	77	22	6.702e-09	1.018e-06	Fc gamma RI, L-selectin, PTAFR, Hck, Slp76, CALDAG-GEFI, PREL1, ICAM1, CD44, URP2, PKC-delta, VASP, Lyn, SLAP-130(ADAP), ERK2 (MAPK1), IL8RA, PDK (PDPK1), P-selectin, FPR, PREX1, PLC-beta2, RAGE
Attenuation of IFN type I signaling in melanoma cells	Upregulated	37	15	8.406e-09	1.149e-06	STAT3, p38alpha (MAPK14), TAP1 (PSF1), STAT2, Tyk2, TAP2 (PSF2), IFNAR2, PSMB9, Apo-2L(TNFSF10), IRF1, Tapasin, IFNAR1, IFN-beta, VAV-1, STAT1
Immune response_IL-3 signaling via JAK/STAT, p38, JNK and NF-kB	Upregulated	93	24	1.282e-08	1.593e-06	CD69, PU.1, STAT3, STAT5A, JAK2, ICAM1, Tyk2, Lyn, IKK-beta, SOCS3, MEK3(MAP2K3), MKP-1, RARalpha, RXRA, IL-6, Oncostatin M, IRE1, Bcl-6, Mcl-1, PUMA, P-selectin, JAK3, BMP2, STAT1
Inflammatory mechanisms of pancreatic cancerogenesis	Upregulated	67	20	1.425e-08	1.623e-06	STAT3, COX-2 (PTGS2), IL-1 beta, JAK2, RelA (p65 NF-kB subunit), MCP, ICAM1, EGFR, TLR4, IKK-beta, IL-6, VEGF-A, IRF1, IL8RA, Mcl-1, SDF-1, NFKBIA, PLAU (UPA), STAT1, TNF-alpha
Signal transduction_PTMs (ubiquitination and phosphorylation) in TNF-alpha-induced NF-kB signaling	Upregulated	39	15	1.978e-08	2.08e-06	SPHK1, RelA (p65 NF-kB subunit), Zibra, NF-kB1 (p105), NF-kB1 (p50), PKC-delta, RBCK1, IKK-beta, RIPK1, UBE2D1, TAB2, ADAM17, Casein kinase I alpha, NFKBIA, TNF-alpha
Apoptotic pathways and resistance to apoptosis in lung cancer cells	Upregulated	53	17	5.308e-08	5.183e-06	DR5(TNFRSF10B), Caspase-10, B-Raf, Apaf-1, tBid, RIPK1, FasR(CD95), Caspase-4, CYLD, c-FLIP(Long), Apo-2L(TNFSF10), DR4(TNFRSF10A), Caspase-1, Caspase-8, Mcl-1, Bid, TNF-alpha
Apoptosis and survival_Lymphotoxin-beta receptor signaling	Upregulated	42	15	6.372e-08	5.807e-06	LTBR(TNFRSF3), NF-kB2 (p100), RelA (p65 NF-kB subunit), NF-kB1 (p50), NF-kB2 (p52), Apaf-1, ASK1 (MAP3K5), IKK-beta, TNF-beta, CXCL13, LTB, CCL19, RelB (NF-kB subunit), LIGHT(TNFSF14), SDF-1
Immune response_IFN-alpha/beta signaling via PI3K and NF-kB pathways	Upregulated	94	23	7.552e-08	6.453e-06	PU.1, STAT3, IFI17, GBP1, NF-kB2 (p100), RelA (p65 NF-kB subunit), ISG15, NF-kB2 (p52), Tyk2, PKC-delta, PDCD4, p19, ISG54, NMI, IFNAR2, IRF7, CREB1, eIF4B, c-FLIP, Apo-2L(TNFSF10), IFNAR1, PDK (PDPK1), IFN-beta
Development_Transcription regulation of granulocyte development	Upregulated	32	13	8.187e-08	6.583e-06	PU.1, STAT3, MAD, JAK2, CD45, SOCS3, Lactoferrin, LRG, G-CSF receptor, Max, c-Fes, G-CSF, p47-phox
Development_PEDF signaling	Upregulated	49	16	9.886e-08	7.508e-06	NF-kB p50/p50, IL-1 beta, RelA (p65 NF-kB subunit), NF-kB1 (p50), JunD, Fra-1, SOD2, CREB1, IL-6, VEGF-A, c-FLIP(Short), c-FLIP(Long), PDK (PDPK1), Fra-2, NFKBIA, TNF-alpha
Immune response_IL-10 signaling pathway	Upregulated	62	18	1.212e-07	8.717e-06	STAT3, COX-2 (PTGS2), IL-1 beta, Fc gamma RI, IKBZ, NF-kB1 (p50), ICAM1, Tyk2, p19, SOCS3, IL-6, Fc gamma RII beta, Bcl-3, Fc gamma RII alpha, PDK (PDPK1), G-CSF, STAT1, TNF-alpha
Survival pathways in Prostate Cancer	Upregulated	50	16	1.361e-07	8.964e-06	STAT3, TRUNDD(TNFRSF10D), DR5(TNFRSF10B), Caspase-10, tBid, IL-6, c-FLIP(Long), Apo-2L(TNFSF10), ERK2 (MAPK1), DR4(TNFRSF10A), Caspase-8, PDK (PDPK1), Mcl-1, ERK1 (MAPK3), TRID(TNFRSF10C), Bid
Immune response_TLR2 and TLR4 signaling pathways	Upregulated	69	19	1.377e-07	8.964e-06	COX-2 (PTGS2), IL-1 beta, Hck, Pellino 1, NF-kB1 (p105), TLR10, Lyn, TLR4, IKK-beta, MEK3(MAP2K3), MEK6(MAP2K6), CREB1, IL-6, TPL2(MAP3K8), TAB2, PDK (PDPK1), VAV-1, TAB3, TNF-alpha
SLE genetic marker-specific pathways in antigen-presenting cells (APC)	Upregulated	84	21	1.873e-07	1.164e-05	IL-1 beta, TNIP1, TIP27, ICAM1, MDA-5, Tyk2, TLR4, IKK-beta, TBK1, IRF7, ATF-6 alpha (90kDa), iC3b, IRE1, TRIF (TICAM1), Fc gamma RII alpha, IRF1, A20, IFN-beta, ATF-6 alpha (50kDa), STAT1, TNF-alpha
Cigarette smoke-mediated attenuation of antibacterial and antivirus immune response	Upregulated	29	12	2.044e-07	1.215e-05	IL-1 beta, RelA (p65 NF-kB subunit), ICAM1, TLR4, IKK-beta, sICAM1, IL-6, IRF1, IFN-beta, NFKBIA, STAT1, TNF-alpha
Immune response_IL-1 signaling pathway	Upregulated	52	16	2.51e-07	1.389e-05	COX-2 (PTGS2), IL-1 beta, p38alpha (MAPK14), RelA (p65 NF-kB subunit), Endothelin-1, IKK-beta, MEK3(MAP2K3), IL1RAP, MEK6(MAP2K6), IL-6, TAB2, IRF1, Tissue factor, PDK (PDPK1), STAT1, TNF-alpha
Signal transduction_PTMs in IL-17-induced CIKS-independent signaling pathways	Upregulated	46	15	2.54e-07	1.389e-05	STAT3, p38alpha (MAPK14), JAK2, STAT2, MAPKAPK2, Fra-1, Tyk2, MKP-1, TPL2(MAP3K8), IL-17, IL-17 receptor, PDK (PDPK1), JAK3, STAT1, C/EBPdelta
Immune response_CD40 signaling	Upregulated	65	18	2.675e-07	1.407e-05	STAT3, COX-2 (PTGS2), STAT5A, JAK2, c-Cbl, ICAM1, TRAF1, Lyn, IKK-beta, MEK3(MAP2K3), TNF-beta, FasR(CD95), IL-6, c-FLIP(Long), IRF1, PDK (PDPK1), A20, JAK3
Immune response_IL-4 signaling pathway	Upregulated	94	22	3.348e-07	1.695e-05	STAT3, p38alpha (MAPK14), JAK2, GRB2, IL13RA1, JunD, c-Cbl, Tyk2, PKC-delta, MEK6(MAP2K6), CREB1, CDC42, c-Fes, PAK1, ERK2 (MAPK1), IL4RA, PDK (PDPK1), Fra-2, JAK3, NFKBIA, PI3K cat class IA (p110-delta), STAT1
Androgen receptor activation and downstream signaling in Prostate cancer	Upregulated	110	24	3.991e-07	1.948e-05	STAT3, gp130, B-Raf, ADAM9, GRB2, PPAP, c-Cbl, NCOA3 (pCIP/SRC3), PKC-delta, KLF5, EGFR, Clusterin, IL-6, IGF-1 receptor, VEGF-A, NCOA1 (SRC1), c-FLIP, ERK2 (MAPK1), ESR2, PDK (PDPK1), NCOA2 (GRIP1/TIF2), ADAM17, ERK1 (MAPK3), S5AR2
Development_EPO-induced Jak-STAT pathway	Upregulated	36	13	4.194e-07	1.977e-05	STAT3, STAT5A, JAK2, GRB2, APS, c-Cbl, Lyn, SOCS3, MSK1, c-Fes, ERK2 (MAPK1), ERK1 (MAPK3), STAT1
Chemokines in inflammation in adipose tissue and liver in obesity, type 2 diabetes and metabolic syndrome X	Upregulated	48	15	4.757e-07	2.168e-05	ITGAX, IL-1 beta, Fc gamma RI, L-selectin, CD45, CX3CL1, ICAM1, CD44, TLR4, CX3CR1, IL-6, PLAUR (uPAR), EMR1, P-selectin, TNF-alpha
Impaired inhibition of Th17 cell differentiation by IFN-beta in multiple sclerosis	Upregulated	26	11	5.078e-07	2.239e-05	STAT3, IL-1 beta, JAK2, ROR-gamma, SOCS3, IL-6, IL-17, IRF1, JAK3, IFN-beta, STAT1
Immune response_Oncostatin M signaling via JAK-Stat	Upregulated	22	10	7.549e-07	3.225e-05	STAT3, JAK2, gp130, Tyk2, SOCS3, LIFR, Oncostatin M, ACTA2, VEGF-A, STAT1
Th2-cytokines and IFN-mediated regulation of airway smooth muscle contraction	Upregulated	27	11	8.033e-07	3.328e-05	STAT2, RelA (p65 NF-kB subunit), IL13RA1, Tyk2, CD38, IL4RA, IRF1, IFN-beta, PI3K cat class IA (p110-delta), STAT1, TNF-alpha
PDE4 regulation of cyto/chemokine expression in inflammatory skin diseases	Upregulated	50	15	8.588e-07	3.453e-05	NF-kB p50/p50, IL-1 beta, CBP, MxA, RelA (p65 NF-kB subunit), MAPKAPK2, NF-kB1 (p50), IL23A, CREB1, IL-6, IL-17, MSK1, IL-22, NFKBIA, TNF-alpha
Immune response_IL-5 signaling via JAK/STAT	Upregulated	57	16	1.009e-06	3.831e-05	STAT3, IL-1 beta, JAK2, Slp76, NF-kB1 (p105), MKP-1, VEGF-A, E4BP4, PRG2, Bcl-6, CysLT1 receptor, ECP (RNase 3), Mcl-1, NFKBIA, STAT1, BLIMP1 (PRDI-BF1)
Immune response_TLR5, TLR7, TLR8 and TLR9 signaling pathways	Upregulated	57	16	1.009e-06	3.831e-05	STAT3, IL-1 beta, TLR5, NF-kB1 (p105), IKK-beta, MEK3(MAP2K3), MEK6(MAP2K6), IRF7, IL-6, TPL2(MAP3K8), TAB2, IRF1, PDK (PDPK1), IFN-beta, TAB3, TNF-alpha
Signal transduction_NF-kB activation pathways	Upregulated	51	15	1.139e-06	4.209e-05	IL-1 beta, NF-kB2 (p100), RelA (p65 NF-kB subunit), Pellino 1, NF-kB1 (p105), NF-kB1 (p50), NF-kB2 (p52), TLR4, IKK-beta, RIPK1, RelB (NF-kB subunit), TAB2, TAB3, BAFF(TNFSF13B), TNF-alpha
TGF-beta signaling via kinase cascades in breast cancer	Upregulated	58	16	1.304e-06	4.692e-05	COX-2 (PTGS2), p38alpha (MAPK14), MLK3(MAP3K11), RelA (p65 NF-kB subunit), MMP-13, GRB2, NF-kB1 (p50), EGFR, IKK-beta, MEK3(MAP2K3), MEK6(MAP2K6), TAB2, ADAM17, NFKBIA, TAB3, TNF-alpha
Role of Apo-2L(TNFSF10) in Prostate Cancer cell apoptosis	Upregulated	34	12	1.561e-06	5.334e-05	TRUNDD(TNFRSF10D), DR5(TNFRSF10B), Caspase-10, Apaf-1, tBid, RIPK1, c-FLIP(Long), Apo-2L(TNFSF10), DR4(TNFRSF10A), Caspase-8, TRID(TNFRSF10C), Bid
Chemotaxis_CXCR4 signaling pathway	Upregulated	34	12	1.561e-06	5.334e-05	STAT3, Pyk2(FAK2), JAK2, CD45, GRB2, c-Cbl, CDC42, ERK2 (MAPK1), ERK1 (MAPK3), SDF-1, VAV-1, Paxillin
Immune response_M-CSF-receptor signaling pathway	Upregulated	81	19	2.034e-06	6.782e-05	PU.1, STAT3, Pyk2(FAK2), STAT5A, Hck, GRB2, c-Cbl, Tyk2, FMIP, ETS2, CDC42, WASP, Rac2, PDK (PDPK1), STAT5B, SRF, VAV-1, PLAU (UPA), STAT1
IL-6 signaling pathway in lung cancer	Upregulated	35	12	2.226e-06	7.076e-05	STAT3, COX-2 (PTGS2), JAK2, gp130, GRB2, EGFR, MEK3(MAP2K3), MEK6(MAP2K6), IL-6, VEGF-A, PDK (PDPK1), STAT1
TNF-alpha and IL-1 beta induce hyperglycemia in obesity and type 2 diabetes in adipocytes	Upregulated	35	12	2.226e-06	7.076e-05	IL-1 beta, Sequestosome 1(p62), RelA (p65 NF-kB subunit), MAPKAPK2, IKK-beta, SOCS3, MEK6(MAP2K6), TPL2(MAP3K8), ERK2 (MAPK1), GRB14, NFKBIA, TNF-alpha
T follicular helper cell dysfunction in SLE	Upregulated	90	20	2.717e-06	8.44e-05	STAT3, MCPIP, PKC-theta, Tyk2, IKK-beta, RIPK1, CXCL13, BATF, IL-6, IL-17, KLF2, Bcl-10, IL4RA, Bcl-6, A20, JAK3, IFN-beta, STAT1, BLIMP1 (PRDI-BF1), BAFF(TNFSF13B)
Cigarette smoke-induced inflammatory signaling in airway epithelial cells	Upregulated	36	12	3.129e-06	9.108e-05	COX-2 (PTGS2), IL-1 beta, p38alpha (MAPK14), RelA (p65 NF-kB subunit), GRB2, c-Cbl, ICAM1, EGFR, sICAM1, IL-6, NFKBIA, TNF-alpha
Inhibition of apoptosis in multiple myeloma	Upregulated	36	12	3.129e-06	9.108e-05	STAT3, DR5(TNFRSF10B), TLR4, FasR(CD95), IL-6, IGF-1 receptor, EGR1, c-FLIP(Long), Apo-2L(TNFSF10), DR4(TNFRSF10A), Mcl-1, BAFF(TNFSF13B)
Inhibition of apoptosis in gastric cancer	Upregulated	42	13	3.132e-06	9.108e-05	DR5(TNFRSF10B), Caspase-10, Apaf-1, tBid, HtrA2, c-FLIP(Short), Apo-2L(TNFSF10), PAK1, DR4(TNFRSF10A), Caspase-8, Mcl-1, XAF1, Bid
Development_VEGF signaling via VEGFR2 - generic cascades	Upregulated	93	20	4.645e-06	0.0001323	COX-2 (PTGS2), SPHK1, Pyk2(FAK2), PKC-beta, MAPKAPK2, GRB2, SHC2, IKK-beta, MEK3(MAP2K3), CREB1, PLAUR (uPAR), VEGF-A, CDC42, MSK1, PAK1, ERK2 (MAPK1), PDK (PDPK1), ERK1 (MAPK3), PLAU (UPA), Paxillin
Cigarette smoke-induced proliferation, metaplasia and survival of airway epithelial cells	Upregulated	50	14	4.943e-06	0.0001379	p38alpha (MAPK14), GRB2, JunD, c-Cbl, Fra-1, EGFR, Keratin 5, CREB1, MSK1, PAK1, Bik, PDK (PDPK1), Fra-2, ADAM17
Immune response_B cell antigen receptor (BCR) pathway	Upregulated	110	22	5.565e-06	0.0001521	PKC-beta, RelA (p65 NF-kB subunit), B-Raf, GRB2, NF-kB1 (p50), ICAM1, Lyn, IKK-beta, MEK3(MAP2K3), MEK6(MAP2K6), CIN85, EGR1, CDC42, WASP, Bcl-10, BCAP, DAPP1, PDK (PDPK1), PKC-beta2, NFKBIA, VAV-1, PI3K cat class IA (p110-delta)
Inflammatory factors-induced expression of mucins in normal and asthmatic epithelium	Upregulated	51	14	6.383e-06	0.0001678	COX-2 (PTGS2), IL-1 beta, JAK2, PTAFR, GRB2, Mucin 5AC, IKK-beta, CREB1, IL-6, IL-17, IL-17 receptor, IL8RA, C3a, TNF-alpha
Signal transduction_PTMs in BAFF-induced signaling	Upregulated	51	14	6.383e-06	0.0001678	PKC-beta, MAPKAPK2, PKC-delta, Pim-2, MEK3(MAP2K3), MEK6(MAP2K6), CREB1, Bcl-10, ERK2 (MAPK1), NARF, PDK (PDPK1), ERK1 (MAPK3), PI3K cat class IA (p110-delta), BAFF(TNFSF13B)
Apoptosis and survival_Regulation of Apoptosis by Mitochondrial Proteins	Upregulated	33	11	8.097e-06	0.0002089	Apaf-1, tBid, FasR(CD95), IGF-1 receptor, NOXA, VDAC 2, Bik, Caspase-8, Mcl-1, PUMA, Bid
Apoptosis and survival_Role of PKR in stress-induced apoptosis	Upregulated	53	14	1.042e-05	0.0002399	C/EBP zeta, Tyk2, TLR4, IKK-beta, FasR(CD95), NFKBIB, MSK2, TAB2, TRIF (TICAM1), IRF1, Caspase-8, IFN-beta, NFKBIA, TNF-alpha
Immune response_HMGB1/RAGE signaling pathway	Upregulated	53	14	1.042e-05	0.0002399	IL-1 beta, ICAM1, TLR4, MEK6(MAP2K6), NFKBIB, CREB1, IL-6, CDC42, IL1RN, Tissue factor, NFKBIA, Paxillin, TNF-alpha, RAGE
Proinflammatory cytokine production by Th17 cells in asthma	Upregulated	53	14	1.042e-05	0.0002399	STAT3, COX-2 (PTGS2), IL-1 beta, JAK2, IL23A, C3, ROR-gamma, IL-17F, IL-6, IL-17, C3a, IL-22, JAK3, TNF-alpha
EGFR signaling pathway in lung cancer	Upregulated	53	14	1.042e-05	0.0002399	STAT3, COX-2 (PTGS2), JAK2, gp130, GRB2, EGFR, IL-6, EGR1, VEGF-A, PDK (PDPK1), Mcl-1, ADAM17, Carbonic anhydrase IX, NFKBIA
Development_Role of CNTF and LIF in regulation of oligodendrocyte development	Upregulated	28	10	1.043e-05	0.0002399	STAT3, JAK2, Nkx6-2, gp130, RelA (p65 NF-kB subunit), SOCS3, LIF, PDK (PDPK1), NFKBIA, STAT1
Immune response_Innate immune response to RNA viral infection	Upregulated	28	10	1.043e-05	0.0002399	Caspase-10, MDA-5, IKK-beta, RIPK1, TBK1, LGP2, IRF7, TANK, Caspase-8, IFN-beta
Neutrophil resistance to apoptosis in COPD and proresolving impact of lipid mediators	Upregulated	60	15	1.053e-05	0.0002399	FPRL1, SAA1, p22-phox, Apaf-1, tBid, MEK3(MAP2K3), MEK6(MAP2K6), RIPK1, FasR(CD95), p40-phox, Caspase-8, Mcl-1, p47-phox, Bid, TNF-alpha
Cytoskeleton remodeling_CDC42 in cellular processes	Upregulated	23	9	1.23e-05	0.0002755	CEP3, MLK3(MAP3K11), PAK3, SPEC1, CDC42, WASP, CEP2, LIMK2, PAK1
Development_The role of GDNF ligand family/ RET receptor in cell survival, growth and proliferation	Upregulated	92	19	1.483e-05	0.0003179	STAT3, p38alpha (MAPK14), B-Raf, CREM (activators), GRB2, Dopamine transporter, IKK-beta, CREB1, GFRalpha3, EGR1, VEGF-A, CDC42, IRS5(DOK4), c-FLIP, PDK (PDPK1), ARTN, IL-22, NFKBIA, Paxillin
Glomerular injury in Lupus Nephritis	Upregulated	92	19	1.483e-05	0.0003179	IL-1 beta, RelA (p65 NF-kB subunit), CX3CL1, PKC-beta1, ICAM1, MDA-5, p22-phox, RIPK1, FasR(CD95), IL-6, IL-17, IRF1, PDK (PDPK1), C3a, A20, IFN-beta, PKC-beta2, STAT1, TNF-alpha
Interleukins-induced inflammatory response in asthmatic airway fibroblasts	Upregulated	35	11	1.535e-05	0.0003179	COX-2 (PTGS2), IL-1 beta, p38alpha (MAPK14), CBP, RelA (p65 NF-kB subunit), ICAM1, IL-6, IL-17, MSK1, IL-17 receptor, G-CSF
Th2-cytokines induced expression of Mucin 5AC and maintenance of mucous cell phenotype in normal airway epithelium	Upregulated	35	11	1.535e-05	0.0003179	SPHK1, p38alpha (MAPK14), JAK2, IL13RA1, Mucin 5AC, Pendrin, TITF1, HNF3-gamma, IL4RA, JAK3, PDEF
Immune response_Th17 cell differentiation	Upregulated	35	11	1.535e-05	0.0003179	STAT3, IL-1 beta, JAK2, IL23A, ROR-gamma, IL-17F, IL-6, IL-17, IL-17 receptor, IL-22, JAK3
Neuroendocrine transdifferentiation in Prostate Cancer	Upregulated	48	13	1.602e-05	0.0003221	STAT3, BMX, GRB2, PPAP, Oct-3/4, EGFR, CREB1, IL-6, IGF-1 receptor, ERK2 (MAPK1), PDK (PDPK1), AMACR, ERK1 (MAPK3)
IL-17-induced mucin expression in CF airways	Upregulated	48	13	1.602e-05	0.0003221	IL-1 beta, TLR5, JAK2, IL23A, ROR-gamma, Mucin 5AC, TLR4, IKK-beta, CREB1, IL-6, IL-17, MSK1, IL-17 receptor
Type 2 diabetes (general schema)	Upregulated	14	7	1.714e-05	0.0003396	IL-1 beta, Glucagon, GLP-1 (7-36) amide, Ghrelin, IL-6, GLP-1 (7-37), TNF-alpha
Apoptosis and survival_Apoptotic TNF-family pathways	Upregulated	42	12	1.874e-05	0.000366	DR5(TNFRSF10B), LTBR(TNFRSF3), Caspase-10, tBid, RIPK1, FasR(CD95), Apo-2L(TNFSF10), DR4(TNFRSF10A), LIGHT(TNFSF14), Caspase-8, Bid, TNF-alpha
Th17 cells in CF (mouse model)	Upregulated	49	13	2.044e-05	0.0003935	STAT3, IL-1 beta, JAK2, ICAM1, IL23A, ROR-gamma, IL-17F, TLR4, IL-6, IL-17, IL-17 receptor, G-CSF, JAK3
Role of IL-8 in melanoma	Upregulated	36	11	2.072e-05	0.0003935	IL-1 beta, RelA (p65 NF-kB subunit), B-Raf, NF-kB1 (p50), ICAM1, ZFP36(Tristetraprolin), IL-6, VEGF-A, IL8RA, NFKBIA, TNF-alpha
Signal transduction_Additional pathways of NF-kB activation (in the nucleus)	Upregulated	30	10	2.102e-05	0.0003935	p38alpha (MAPK14), CBP, RelA (p65 NF-kB subunit), NF-kB1 (p50), PKC-delta, IKK-beta, TBK1, MSK1, PRMT5, NFKBIA
Development_EGFR signaling pathway	Upregulated	71	16	2.221e-05	0.0004104	STAT3, p38alpha (MAPK14), PKC-beta, JAK2, PKC-theta, GRB2, c-Cbl, EGFR, IKK-beta, MKP-1, PAK1, ERK2 (MAPK1), PDK (PDPK1), ERK1 (MAPK3), Betacellulin, STAT1
Th2-cytokines-induced expression of mucins in asthma	Upregulated	43	12	2.437e-05	0.0004384	STAT3, SPHK1, p38alpha (MAPK14), JAK2, IL13RA1, Tyk2, Mucin 5AC, Pendrin, CREB1, IL-6, IL4RA, STAT1
Role of cell adhesion in vaso-occlusion in Sickle cell disease	Upregulated	43	12	2.437e-05	0.0004384	IL-1 beta, Fc gamma RI, GP-IB alpha, CD45, ICAM1, CD44, iC3b, Fc gamma RII alpha, JMJD6, P-selectin, TNF-alpha, ICAM4
CCR7 signaling pathways in dendritic cells in allergic contact dermatitis	Upregulated	57	14	2.568e-05	0.0004536	Pyk2(FAK2), CALDAG-GEFI, GRB2, ICAM1, RASSF5, CDC42, WASP, CCL19, Rac2, LIMK2, PAK1, PDK (PDPK1), Paxillin, PLC-beta2
Suppression of p53 signaling in multiple myeloma	Upregulated	50	13	2.588e-05	0.0004536	DR5(TNFRSF10B), Apaf-1, FasR(CD95), microRNA 194-2, IL-6, IGF-1 receptor, miR-194-3p, NOXA, VEGF-A, DR4(TNFRSF10A), Caspase-8, Mcl-1, PUMA
Reproduction_Gonadotropin-releasing hormone (GnRH) signaling	Upregulated	72	16	2.675e-05	0.000461	p38alpha (MAPK14), Pyk2(FAK2), MEF2D, PER1, GRB2, PKC-delta, MEK3(MAP2K3), MEK6(MAP2K6), MKP-1, Follistatin, CACNA1C, CREB1, EGR1, CDC42, HDAC4, HDAC5
Immune response_IL-23 signaling pathway	Upregulated	25	9	2.708e-05	0.000461	STAT3, JAK2, Tyk2, ROR-gamma, IL-17F, SOCS3, IL-17, PDK (PDPK1), STAT1
FGFR3 signaling in multiple myeloma	Upregulated	37	11	2.766e-05	0.000461	STAT3, Pyk2(FAK2), JAK2, GRB2, VEGF-A, ERK2 (MAPK1), PDK (PDPK1), Mcl-1, STAT5B, ERK1 (MAPK3), STAT1
Immune response_Oncostatin M signaling via MAPK	Upregulated	37	11	2.766e-05	0.000461	gp130, MMP-13, GRB2, LDLR, MEK3(MAP2K3), LIFR, Oncostatin M, EGR1, ERK2 (MAPK1), ERK1 (MAPK3), STAT1
Signal transduction_PTMs in IL-23 signaling pathway	Upregulated	31	10	2.91e-05	0.0004793	STAT3, JAK2, IL23A, Tyk2, ROR-gamma, SOCS3, IL-17, PDK (PDPK1), NFKBIA, STAT1
Dysregulation of germinal center response in SLE	Upregulated	65	15	2.959e-05	0.0004816	STAT3, ICAM1, FasR(CD95), CXCL13, Fc gamma RII beta, IL-17, C3dg, CD21, IL-17 receptor, Bcl-6, JAK3, RGS16, PI3K cat class IA (p110-delta), STAT1, BAFF(TNFSF13B)
Role of TLR signaling in skin sensitization	Upregulated	44	12	3.141e-05	0.0005041	IL-1 beta, TLR4, IKK-beta, MEK3(MAP2K3), MEK6(MAP2K6), RIPK1, TBK1, IL-6, TAB2, TRIF (TICAM1), IFN-beta, TNF-alpha
Putative role of Estrogen receptor and Androgen receptor signaling in progression of lung cancer	Upregulated	58	14	3.172e-05	0.0005041	MAPKAPK2, GRB2, NCOA3 (pCIP/SRC3), Apaf-1, EGFR, CREB1, NCOA1 (SRC1), ERK2 (MAPK1), ESR2, NCOA2 (GRIP1/TIF2), ESR2 (mitochondrial), ERK1 (MAPK3), S5AR2, ESR2 (membrane)
Regulation and signaling of HGF receptor (Met) and MSP receptor (RON) in lung cancer	Upregulated	73	16	3.208e-05	0.0005041	STAT3, COX-2 (PTGS2), IL-1 beta, p38alpha (MAPK14), GRB2, c-Cbl, PKC-delta, MEK3(MAP2K3), MEK6(MAP2K6), CREB1, IL-6, VEGF-A, CDC42, PDK (PDPK1), PKC-beta2, Paxillin
IL-6 signaling in multiple myeloma	Upregulated	51	13	3.255e-05	0.0005056	STAT3, SPHK1, JAK2, gp130, GRB2, Tyk2, Lyn, IL-6, VEGF-A, Bcl-6, PDK (PDPK1), Mcl-1, STAT1
Immune response_Role of integrins in NK cells cytotoxicity	Upregulated	38	11	3.65e-05	0.0005606	Pyk2(FAK2), GRB2, ICAM1, Lyn, MEK3(MAP2K3), ICAM3, PAK1, ERK2 (MAPK1), ERK1 (MAPK3), VAV-1, Paxillin
Chemotaxis_Leukocyte chemotaxis	Upregulated	74	16	3.833e-05	0.0005822	LPAR2, CALDAG-GEFI, GRB2, ICAM1, MAdCAM-1, CXCL13, ICAM3, RASSF5, CDC42, CCL19, PDK (PDPK1), ICAM5, SDF-1, VAV-1, ICAM4, PLC-beta2
Role of free fatty acids in obesity and type 2 diabetes	Upregulated	45	12	4.016e-05	0.0005967	COX-2 (PTGS2), IL-1 beta, MLK3(MAP3K11), RelA (p65 NF-kB subunit), PKC-theta, PPAR-beta(delta), NF-kB1 (p50), TLR4, IL-6, IFN-beta, NFKBIA, TNF-alpha
Role of TNF-alpha, IL-1beta and IL-6 in development of obesity and type 2 diabetes in liver	Upregulated	45	12	4.016e-05	0.0005967	STAT3, IL-1 beta, JAK2, RelA (p65 NF-kB subunit), p22-phox, ASK1 (MAP3K5), SOCS3, IL-6, HXK4, ADAM17, p47-phox, TNF-alpha
Cell adhesion_Integrin inside-out signaling in T cells	Upregulated	52	13	4.067e-05	0.0005979	JAK2, CALDAG-GEFI, PREL1, STK4, ICAM1, URP2, RASSF5, CCL19, SLAP-130(ADAP), JAK3, SDF-1, VAV-1, PLC-beta2
Ligand-independent activation of Androgen receptor in Prostate Cancer	Upregulated	67	15	4.329e-05	0.0006296	STAT3, STAT5A, JAK2, B-Raf, GRB2, NCOA3 (pCIP/SRC3), EGFR, IGF-1 receptor, NCOA1 (SRC1), ERK2 (MAPK1), PDK (PDPK1), NCOA2 (GRIP1/TIF2), STAT5B, ERK1 (MAPK3), S5AR2
Immune response_IL-17 signaling pathways	Upregulated	60	14	4.761e-05	0.0006738	COX-2 (PTGS2), IL-1 beta, JAK2, ICAM1, IL-17F, Mucin 5AC, IKK-beta, MEK3(MAP2K3), MEK6(MAP2K6), IL-6, IL-17, IL-17 receptor, G-CSF, C/EBPdelta
Apoptosis and survival_TNF-alpha-induced ROS-dependent Caspase-3 signaling	Upregulated	60	14	4.761e-05	0.0006738	p38alpha (MAPK14), p22-phox, Apaf-1, ASK1 (MAP3K5), MEK3(MAP2K3), MEK6(MAP2K6), RIPK1, Rac2, p40-phox, ADAM17, VAV-1, PI3K cat class IA (p110-delta), p47-phox, TNF-alpha
Stem cells_Inflammatory response in ischemia-reperfusion injury during myocardial infarction	Upregulated	21	8	4.781e-05	0.0006738	IL-1 beta, ICAM1, TLR4, IL-6, IL8RA, C3a, P-selectin, TNF-alpha
SLE genetic marker-specific pathways in B cells	Upregulated	100	19	5.059e-05	0.0007057	STAT2, GRB2, p22-phox, Tyk2, CD38, PKC-delta, Lyn, TLR4, Fc gamma RII beta, ATF-6 alpha (90kDa), IRE1, Bcl-6, IFN-beta, ATF-6 alpha (50kDa), VAV-1, STAT1, BLIMP1 (PRDI-BF1), BAFF(TNFSF13B), TNF-alpha
Immune response_HSP60 and HSP70/ TLR signaling pathway	Upregulated	54	13	6.234e-05	0.0008355	CD69, IL-1 beta, NF-kB1 (p105), ICAM1, TLR4, IKK-beta, MEK3(MAP2K3), MEK6(MAP2K6), IL-6, TPL2(MAP3K8), TAB2, TAB3, TNF-alpha
Role of ER stress in obesity and type 2 diabetes	Upregulated	54	13	6.234e-05	0.0008355	SREBP1 precursor, C/EBP zeta, HMGCS1, SREBP1 (nuclear), LDLR, TORC2, CREB1, ATF-6 alpha (90kDa), HXK4, IRE1, FASN, SREBP1 (Golgi membrane), ATF-6 alpha (50kDa)
Th17 cells in CF	Upregulated	54	13	6.234e-05	0.0008355	STAT3, IL-1 beta, JAK2, ICAM1, IL23A, ROR-gamma, IL-17F, TLR4, IL-6, IL-17, IL-17 receptor, G-CSF, JAK3
ERBB family and HGF signaling in gastric cancer	Upregulated	54	13	6.234e-05	0.0008355	STAT3, COX-2 (PTGS2), STAT5A, JAK2, GRB2, EGFR, MEK3(MAP2K3), MEK6(MAP2K6), EGR1, VEGF-A, ERK2 (MAPK1), PDK (PDPK1), ERK1 (MAPK3)
Chemotaxis_Lipoxin inhibitory action on Formyl-Met-Leu-Phe-induced neutrophil chemotaxis	Upregulated	47	12	6.412e-05	0.000851	FPRL1, Hck, MAPKAPK2, ICAM1, Lyn, MEK3(MAP2K3), MEK6(MAP2K6), CDC42, PDK (PDPK1), VAV-1, FPR, PREX1
Immune response_IL-3 signaling via ERK and PI3K	Upregulated	102	19	6.711e-05	0.0008821	JAK2, B-Raf, Slp76, GRB2, PREL1, FLII, c-Cbl, Lyn, CREB1, EGR1, CDC42, E4BP4, PAK1, PDK (PDPK1), Mcl-1, PUMA, VAV-1, PI3K cat class IA (p110-delta), Paxillin
Immune response_IL-15 signaling via JAK-STAT cascade	Upregulated	22	8	7.058e-05	0.0009164	STAT3, STAT5A, JAK2, STAT2, Mcl-1, STAT5B, ADAM17, JAK3
Apoptosis and survival_Caspase cascade	Upregulated	34	10	7.106e-05	0.0009164	Caspase-10, Apaf-1, tBid, RIPK1, FasR(CD95), Caspase-4, IGF-1 receptor, Caspase-8, Bid, TNF-alpha
Immune response_Immunological synapse formation	Upregulated	55	13	7.652e-05	0.0009776	PKC-theta, Slp76, CALDAG-GEFI, PREL1, STK4, ICAM1, URP2, RASSF5, CDC42, WASP, SLAP-130(ADAP), VAV-1, WaspIP
Signal transduction_PTMs (phosphorylation and acetylation) in TNF-alpha-induced NF-kB signaling	Upregulated	41	11	7.905e-05	0.0009914	p38alpha (MAPK14), Sequestosome 1(p62), CBP, RelA (p65 NF-kB subunit), PKC-delta, IKK-beta, RIPK1, MSK1, ADAM17, NFKBIA, TNF-alpha
Signal transduction_PTMs (phosphorylation) in TNF-alpha-induced NF-kB signaling	Upregulated	41	11	7.905e-05	0.0009914	RelA (p65 NF-kB subunit), PKC-delta, IKK-beta, RIPK1, TBK1, TAB2, PDK (PDPK1), ADAM17, NFKBIA, NF-kB p65/p65, TNF-alpha
Signal transduction_PTMs in IL-12 signaling pathway	Upregulated	48	12	8.015e-05	0.0009961	STAT3, p38alpha (MAPK14), IKBZ, STAT5A, JAK2, Tyk2, SOCS3, MEK6(MAP2K6), GADD45 beta, PDK (PDPK1), STAT5B, PDLIM2
Vascular endothelial cell damage in SLE	Upregulated	63	14	8.442e-05	0.00104	IL-1 beta, RelA (p65 NF-kB subunit), Endothelin-1, ICAM1, IL-6, VEGF-A, IL1RN, Tissue factor, Caspase-1, C3a, P-selectin, PD-L1, TNF-alpha, RAGE
Inhibition of neutrophil migration by proresolving lipid mediators in COPD	Upregulated	71	15	8.82e-05	0.001076	FPRL1, IL-1 beta, L-selectin, PTAFR, ICAM1, TLR4, Rac2, PAK1, IL8RA, ADAM17, VAV-1, FPR, PREX1, TNF-alpha, PLC-beta2
NF-kB pathway in multiple myeloma	Upregulated	35	10	9.335e-05	0.00111	LTBR(TNFRSF3), NF-kB2 (p100), NF-kB1 (p50), NF-kB2 (p52), IKK-beta, IL-6, IGF-1 receptor, CYLD, c-FLIP(Long), BAFF(TNFSF13B)
Development_Growth hormone signaling via STATs and PLC/IP3	Upregulated	35	10	9.335e-05	0.00111	STAT3, STAT5A, JAK2, PKC-delta, SOCS3, IRF1, STAT5B, ADAM17, Paxillin, STAT1
Apoptosis and survival_Endoplasmic reticulum stress response pathway	Upregulated	56	13	9.34e-05	0.00111	p38alpha (MAPK14), C/EBP zeta, SOD2, Apaf-1, ASK1 (MAP3K5), tBid, MEK3(MAP2K3), GADD34, ATF-6 alpha (90kDa), IRE1, ATF-6 alpha (50kDa), HERP, Bid
Neutrophil-derived granule proteins and cytokines in asthma	Upregulated	49	12	9.952e-05	0.001125	CHI3L1, PTAFR, Hck, PAR2, Oncostatin M, Lactoferrin, IL-17, Rac2, PRG2, IL8RA, CysLT1 receptor, TNF-alpha
Tissue Factor signaling in cancer via PAR1 and PAR2	Upregulated	49	12	9.952e-05	0.001125	Pyk2(FAK2), STAT5A, JAK2, GRB2, PAR2, EGFR, EGR1, VEGF-A, Tissue factor, STAT5B, ADAM17, Beta-arrestin2
Development_G-CSF signaling	Upregulated	49	12	9.952e-05	0.001125	STAT3, JAK2, Hck, GRB2, c-Cbl, Tyk2, Lyn, G-CSF receptor, PDK (PDPK1), G-CSF, p47-phox, STAT1
GLP-1 in inhibition of beta cell proliferation and function in type 2 diabetes	Upregulated	42	11	0.0001004	0.001125	B-Raf, EGFR, GLP-1 (7-36) amide, CREB1, IGF-1 receptor, EGR1, GLP-1 (7-37), HXK4, PDK (PDPK1), SRF, Betacellulin
TNF-alpha, IL-1 beta induce dyslipidemia and inflammation in obesity and type 2 diabetes in adipocytes	Upregulated	42	11	0.0001004	0.001125	COX-2 (PTGS2), IL-1 beta, SREBP1 precursor, PTX3, NF-kB1 (p50), IKK-beta, IL-6, ADAM17, NFKBIA, BAFF(TNFSF13B), TNF-alpha
Neurogenesis_NGF/ TrkA MAPK-mediated signaling	Upregulated	105	19	0.0001009	0.001125	SPHK1, Sequestosome 1(p62), SHPS-1, MAPKAPK2, B-Raf, GRB2, NF-kB1 (p50), APS, Fra-1, PKC-delta, MEK3(MAP2K3), MEK6(MAP2K6), CREB1, EGR1, PLAUR (uPAR), Flotillin-1, MSK1, JMJD3, SRF
Myeloid-derived suppressor cells and M2 macrophages in cancer	Upregulated	64	14	0.0001013	0.001125	STAT3, COX-2 (PTGS2), IL-1 beta, Calgranulin B, TLR4, IL-6, VEGF-A, IL-17, IL4RA, G-CSF, PKC-beta2, STAT1, PD-L1, RAGE
Immune response_IL-12 signaling pathway	Upregulated	23	8	0.0001017	0.001125	STAT3, STAT5A, JAK2, Tyk2, SOCS3, IRF1, P-selectin, PDLIM2
Role of IFN-beta in activation of T cell apoptosis in multiple sclerosis	Upregulated	29	9	0.0001031	0.001125	DR5(TNFRSF10B), FasR(CD95), c-FLIP(Short), c-FLIP(Long), Apo-2L(TNFSF10), DR4(TNFRSF10A), IFN-beta, Adenosine A2a receptor, TRID(TNFRSF10C)
Prostate Cancer: candidate susceptibility genes in inflammatory pathways	Upregulated	29	9	0.0001031	0.001125	IL-1 beta, TLR10, TLR4, RNaseL, IL-6, VEGF-A, IL1RN, IL8RA, TNF-alpha
B cell signaling in hematological malignancies	Upregulated	80	16	0.0001037	0.001125	STAT3, JAK2, PKC-beta1, c-Cbl, CD38, Lyn, IKK-beta, Semaphorin 4D, IL-6, Bcl-10, Bcl-6, PDK (PDPK1), Mcl-1, PKC-beta2, PI3K cat class IA (p110-delta), BAFF(TNFSF13B)
Development_Cytokine-mediated regulation of megakaryopoiesis	Upregulated	57	13	0.0001134	0.001221	PU.1, STAT3, IL-1 beta, JAK2, gp130, NF-E2 (45 kDa), GP-IB alpha, GRB2, LIF, IL-6, IRF1, SDF-1, STAT1
Development_Role of IL-8 in angiogenesis	Upregulated	65	14	0.0001209	0.001281	STAT3, SREBP1 precursor, JAK2, SREBP1 (nuclear), LDLR, EGFR, VEGF-A, Bcl-10, PAK1, IL8RA, PDK (PDPK1), FASN, SREBP1 (Golgi membrane), Paxillin
NF-AT signaling in cardiac hypertrophy	Upregulated	65	14	0.0001209	0.001281	HDAC9, MEF2D, CBP, gp130, GRB2, Endothelin-1, LIF, IL-6, IGF-1 receptor, HDAC4, HDAC7, MYBPC3, HDAC5, Troponin T, cardiac
HGF receptor (Met) and MSP receptor (RON) signaling pathways in SCLC	Upregulated	43	11	0.0001266	0.001321	STAT3, p38alpha (MAPK14), Pyk2(FAK2), MAPKAPK2, GRB2, MEK3(MAP2K3), MEK6(MAP2K6), CREB1, VEGF-A, PDK (PDPK1), Paxillin
Regulation of Tissue factor signaling in cancer	Upregulated	43	11	0.0001266	0.001321	JunD, EGFR, EGR1, VEGF-A, ERK2 (MAPK1), Tissue factor, PDK (PDPK1), P-selectin, ERK1 (MAPK3), SRF, TNF-alpha
Immune response_IL-33 signaling pathway	Upregulated	58	13	0.000137	0.001419	p38alpha (MAPK14), JAK2, RelA (p65 NF-kB subunit), ICAM1, IL-17F, IKK-beta, MEK3(MAP2K3), IL1RAP, MEK6(MAP2K6), IL-6, MSK1, TAB2, TNF-alpha
Role of CNTF and LIF in regulation of oligodendrocyte development in multiple sclerosis	Upregulated	30	9	0.0001383	0.001421	STAT3, JAK2, Nkx6-2, gp130, RelA (p65 NF-kB subunit), LIF, PDK (PDPK1), NFKBIA, STAT1
Prolactin/ JAK2 signaling in breast cancer	Upregulated	24	8	0.0001433	0.001462	STAT3, SPHK1, STAT5A, JAK2, PAK1, Bcl-6, STAT5B, STAT1
Gamma-secretase regulation of osteogenesis	Upregulated	37	10	0.000156	0.001579	NOTCH2 (2ICD), RelA (p65 NF-kB subunit), CD44, HES1, CD44 soluble, CD44 (EXT), ALPL, CD44 (ICD), NOTCH2, ADAM17
Development_Ligand-independent activation of ESR1 and ESR2	Upregulated	44	11	0.0001583	0.001591	CBP, GRB2, NCOA3 (pCIP/SRC3), EGFR, IGF-1 receptor, NCOA1 (SRC1), ERK2 (MAPK1), ESR2, PDK (PDPK1), NCOA2 (GRIP1/TIF2), ERK1 (MAPK3)
ErbB2-induced breast cancer cell invasion	Upregulated	67	14	0.0001704	0.0017	MLK3(MAP3K11), MMP-13, GRB2, PDCD4, EGFR, MEK3(MAP2K3), MEK6(MAP2K6), PLAUR (uPAR), VEGF-A, CDC42, MSK1, PAK1, PDK (PDPK1), PLAU (UPA)
Apoptosis and survival_Role of IAP-proteins in apoptosis	Upregulated	31	9	0.0001829	0.001812	Apaf-1, tBid, Presenilin 1, FasR(CD95), HtrA2, Caspase-8, NAIP, Bid, TNF-alpha
Pro-oncogenic action of Estradiol/ Estrogen receptors in ovarian cancer	Upregulated	60	13	0.0001971	0.001938	STAT3, RelA (p65 NF-kB subunit), CD44, Fra-1, NCOA3 (pCIP/SRC3), EGFR, ASK1 (MAP3K5), Caspase-4, Fibulin-1, ERK2 (MAPK1), ESR2, SDF-1, PLAU (UPA)
Regulation of lipid metabolism_Regulation of lipid metabolism via LXR, NF-Y and SREBP	Upregulated	38	10	0.0001986	0.001939	SREBP1 precursor, CBP, SREBP1 (nuclear), CREM (activators), LDLR, RARalpha, RXRA, CREB1, FASN, SREBP1 (Golgi membrane)
IL-6 signaling in tumor-associated monocytes/macrophages in breast cancer	Upregulated	14	6	0.0002062	0.001999	STAT3, JAK2, gp130, Fra-1, IL-6, VEGF-A
Immune response_Classical complement pathway	Upregulated	53	12	0.0002224	0.002097	C1r, CR1, MCP, C3, C3b, C1qRp, C3c, Clusterin, iC3b, C3dg, CD21, C3a
Development_Role of HDAC and calcium/calmodulin-dependent kinase (CaMK) in control of skeletal myogenesis	Upregulated	53	12	0.0002224	0.002097	p38alpha (MAPK14), HDAC9, MEF2D, MEK6(MAP2K6), CACNA1C, IGF-1 receptor, HDAC4, HDAC7, HDAC5, PDK (PDPK1), NCOA2 (GRIP1/TIF2), CPT-1B
Immune response_Alternative complement pathway	Upregulated	53	12	0.0002224	0.002097	PTX3, Properdin, CR1, MCP, C3, C3b, C3c, Clusterin, iC3b, C3dg, CD21, C3a
TLRs-mediated IFN-alpha production by plasmacytoid dendritic cells in SLE	Upregulated	53	12	0.0002224	0.002097	IKK-beta, LL37, IRF7, TAB2, U1-70K, Fc gamma RII alpha, PDK (PDPK1), A20, PI3K cat class IA (p110-delta), TAB3, Ro52, RAGE
Development_c-Kit ligand signaling pathway during hemopoiesis	Upregulated	61	13	0.0002348	0.002198	STAT3, Pyk2(FAK2), JAK2, GRB2, APS, c-Cbl, Lyn, VEGF-A, PDK (PDPK1), SDF-1, VAV-1, Paxillin, STAT1
Development_Angiotensin signaling via STATs	Upregulated	32	9	0.000239	0.002222	STAT3, Pyk2(FAK2), STAT5A, JAK2, STAT2, Tyk2, PKC-delta, MKP-1, STAT1
Nociception_Expression and role of Nociceptin in immune system	Upregulated	46	11	0.0002423	0.002223	STAT3, IL-1 beta, JAK2, RelA (p65 NF-kB subunit), TLR4, LIF, CREB1, IL-6, MSK1, STAT1, TNF-alpha
EGFR signaling in Prostate Cancer	Upregulated	46	11	0.0002423	0.002223	STAT3, gp130, RelA (p65 NF-kB subunit), GRB2, c-Cbl, EGFR, ERK2 (MAPK1), PDK (PDPK1), NCOA2 (GRIP1/TIF2), ERK1 (MAPK3), NFKBIA
Apoptosis and survival_APRIL and BAFF signaling	Upregulated	39	10	0.0002507	0.002284	NF-kB p50/p50, COX-2 (PTGS2), NF-kB2 (p100), RelA (p65 NF-kB subunit), NF-kB1 (p50), NF-kB2 (p52), IKK-beta, RelB (NF-kB subunit), CD21, BAFF(TNFSF13B)
Endothelin-1- and TNF-alpha-induced inflammatory response in asthmatic airway fibroblasts	Upregulated	20	7	0.0002674	0.002412	COX-2 (PTGS2), IL-1 beta, RelA (p65 NF-kB subunit), Endothelin-1, ICAM1, IL-6, TNF-alpha
Role of IL-23/ T17 pathogenic axis in psoriasis	Upregulated	54	12	0.0002682	0.002412	STAT3, IL-1 beta, IL23A, Calgranulin B, ROR-gamma, IL-17F, IL-6, IL-17, IL-17 receptor, IL-22, ADAM17, IL22RA1
Development_Gastrin in cell growth and proliferation	Upregulated	62	13	0.0002785	0.002488	STAT3, p38alpha (MAPK14), PKC-beta, JAK2, GRB2, PKC-delta, EGFR, MEK6(MAP2K6), CREB1, PAK1, ERK2 (MAPK1), PDK (PDPK1), ERK1 (MAPK3)
Influence of multiple myeloma cells on bone marrow stromal cells	Upregulated	33	9	0.0003085	0.002731	COX-2 (PTGS2), IL-1 beta, RelA (p65 NF-kB subunit), NF-kB1 (p50), ICAM1, HES1, IL-6, VEGF-A, TNF-alpha
The role of UV radiation in melanoma development	Upregulated	40	10	0.0003137	0.002731	B-Raf, ADAM9, EGFR, ASK1 (MAP3K5), MEK6(MAP2K6), FasR(CD95), ERK2 (MAPK1), ADAM17, NFKBIA, TNF-alpha
Th2-cytokines-induced mucous metaplasia in asthma	Upregulated	40	10	0.0003137	0.002731	JAK2, GRB2, IL13RA1, Tyk2, Mucin 5AC, TITF1, HNF3-gamma, IL4RA, JAK3, PDEF
IL-6 signaling in Prostate Cancer	Upregulated	40	10	0.0003137	0.002731	STAT3, gp130, BMX, MCP, GRB2, IL-6, NCOA1 (SRC1), ERK2 (MAPK1), PDK (PDPK1), Mcl-1
Immune response_Platelet activating factor/ PTAFR pathway signaling	Upregulated	55	12	0.0003216	0.002765	STAT3, IL-1 beta, JAK2, STAT2, PTAFR, MAPKAPK2, Tyk2, ASK1 (MAP3K5), MEK3(MAP2K3), NFKBIA, STAT1, Beta-arrestin2
Proteases and EGFR-induced mucin synthesis in normal and asthmatic epithelium	Upregulated	55	12	0.0003216	0.002765	PKC-beta, ICAM1, CD44, PKC-delta, PAR2, EGFR, Mucin 5AC, CREB1, ADAM17, NFKBIA, p47-phox, TNF-alpha
HCV-dependent regulation of membrane receptors signaling in HCC	Upregulated	27	8	0.0003587	0.003048	IL-1 beta, LTBR(TNFRSF3), EGFR, IKK-beta, TNF-beta, LTB, ERK2 (MAPK1), TNF-alpha
Glucocorticoids-mediated inhibition of pro-constrictory and pro-inflammatory signaling in airway smooth muscle cells	Upregulated	48	11	0.0003612	0.003048	COX-2 (PTGS2), IL-1 beta, RelA (p65 NF-kB subunit), CD38, GRK5, MKP-1, IL-6, IRF1, NCOA2 (GRIP1/TIF2), NFKBIA, TNF-alpha
Oxidative stress_Role of IL-8 signaling pathway in respiratory burst	Upregulated	48	11	0.0003612	0.003048	PKC-beta1, p22-phox, PKC-delta, Rac2, p40-phox, PAK1, IL8RA, PKC-beta2, p47-phox, PREX1, PLC-beta2
Activation of TNF-alpha-dependent pro-tumoral effect in colorectal cancer	Upregulated	49	11	0.0004369	0.003642	COX-2 (PTGS2), RelA (p65 NF-kB subunit), GRB2, NF-kB1 (p50), ICAM1, TRAF1, IKK-beta, RIPK1, IL-6, PKC-beta2, TNF-alpha
Immune response_Bacterial infections in normal airways	Upregulated	49	11	0.0004369	0.003642	IL-1 beta, TLR5, JAK2, TLR4, IKK-beta, IL1RAP, FasR(CD95), IL-6, TAB2, IRF1, STAT1
Role of Tissue factor-induced Thrombin signaling in cancerogenesis	Upregulated	65	13	0.0004535	0.003758	RelA (p65 NF-kB subunit), MMP-13, PAR2, EGFR, IKK-beta, VEGF-A, ERK2 (MAPK1), Tissue factor, PDK (PDPK1), Coagulation factor V, P-selectin, ERK1 (MAPK3), Paxillin
Release of pro-inflammatory mediators and elastolytic enzymes by alveolar macrophages in COPD	Upregulated	28	8	0.0004719	0.00384	CHI3L1, IL-1 beta, RelA (p65 NF-kB subunit), MAPKAPK2, TLR4, IL-6, STAT1, TNF-alpha
Putative pathways of activation of classical complement system in major depressive disorder	Upregulated	28	8	0.0004719	0.00384	IL-1 beta, CR1, C3, C3b, C1qRp, IL-6, C4A protein, TNF-alpha
IL-17 and IL-17F-induced inflammatory signaling in normal and asthmatic airway epithelium	Upregulated	28	8	0.0004719	0.00384	ICAM1, IL-17F, CREB1, IL-6, IL-17, MSK1, IL-17 receptor, G-CSF
Transcription targets of Androgen receptor involved in Prostate Cancer	Upregulated	42	10	0.0004796	0.00388	ADAM9, PPAP, PKC-delta, KLF5, Clusterin, IL-6, VEGF-A, c-FLIP, NCOA2 (GRIP1/TIF2), ADAM17
Role of osteoblasts in bone lesions formation in multiple myeloma	Upregulated	35	9	0.0004981	0.003936	DR5(TNFRSF10B), SFRP2, FasR(CD95), LRP6, ALPL, Apo-2L(TNFSF10), DR4(TNFRSF10A), BMP2, TNF-alpha
Immune response_Inflammasome in inflammatory response	Upregulated	35	9	0.0004981	0.003936	CARD7, IL-1 beta, Caspase-5, RIPK2, TLR4, Nod2 (CARD15), Caspase-1, NALP3, TNF-alpha
Th2 cytokine- and TNF-alpha-induced inflammatory response in asthmatic airway fibroblasts	Upregulated	35	9	0.0004981	0.003936	COX-2 (PTGS2), RelA (p65 NF-kB subunit), IL13RA1, ICAM1, IL-6, Oncostatin M, IL4RA, G-CSF, TNF-alpha
Transcription_Role of the non-genomic action of Retinoic acid and phosphorylation of Retinoic acid receptors in the initiation of transcription	Upregulated	35	9	0.0004981	0.003936	p38alpha (MAPK14), NCOA3 (pCIP/SRC3), PKC-delta, CYP26A1, RARalpha, RXRA, MSK1, PDK (PDPK1), Flotillin-2
Immune response_IL-6 signaling pathway via MEK/ERK and PI3K/AKT cascades	Upregulated	74	14	0.0005042	0.003961	STAT3, JAK2, gp130, Hck, GRB2, PKC-delta, CREB1, IL-6, EGR1, PDK (PDPK1), Mcl-1, ADAM17, SRF, VAV-1
Expression targets of Tissue factor signaling in cancer	Upregulated	22	7	0.0005203	0.004036	PTX3, PAR2, NFKBIE, PLAUR (uPAR), Tissue factor, Coagulation factor V, PLAU (UPA)
Development_Thrombopoetin signaling via JAK-STAT pathway	Upregulated	22	7	0.0005203	0.004036	STAT3, TAP1 (PSF1), SHPS-1, JAK2, SOCS3, Oncostatin M, STAT1
Immune response_Lectin induced complement pathway	Upregulated	50	11	0.0005255	0.004036	CR1, MCP, C3, C3b, C1qRp, C3c, Clusterin, iC3b, C3dg, CD21, C3a
VEGF signaling in multiple myeloma	Upregulated	50	11	0.0005255	0.004036	STAT3, Pyk2(FAK2), GRB2, ICAM1, IL-6, VEGF-A, ERK2 (MAPK1), PDK (PDPK1), Mcl-1, ERK1 (MAPK3), VEGFR-3
Development_Prolactin receptor signaling	Upregulated	58	12	0.0005392	0.004095	STAT3, STAT5A, JAK2, CBP, GRB2, c-Cbl, PKC-delta, NMI, SOCS3, IRF1, VAV-1, STAT1
Role of B cells in SLE	Upregulated	58	12	0.0005392	0.004095	NF-kB p50/p50, CD45, NF-kB1 (p50), c-Cbl, ICAM1, Lyn, TNF-beta, IL-6, Fc gamma RII beta, RelB (NF-kB subunit), BAFF(TNFSF13B), TNF-alpha
Apoptosis and survival_TNFR1 signaling pathway	Upregulated	43	10	0.0005866	0.004406	Caspase-10, Apaf-1, tBid, RIPK1, HtrA2, jBid, c-FLIP(Short), Caspase-8, Bid, TNF-alpha
Apoptosis and survival_TNF-alpha-induced Caspase-8 signaling	Upregulated	43	10	0.0005866	0.004406	c-Cbl, Apaf-1, tBid, RIPK1, CYLD, c-FLIP(Short), Caspase-8, ADAM17, Bid, TNF-alpha
TNF-alpha and IL-1 beta-mediated regulation of contraction and secretion of inflammatory factors in normal and asthmatic airway smooth muscle	Upregulated	67	13	0.000616	0.004559	COX-2 (PTGS2), IL-1 beta, p38alpha (MAPK14), RelA (p65 NF-kB subunit), CD38, EGFR, IKK-beta, IL-6, HDAC4, PKC-beta2, NFKBIA, p47-phox, TNF-alpha
Immune response_IL-11 signaling pathway via MEK/ERK and PI3K/AKT cascades	Upregulated	67	13	0.000616	0.004559	IL-1 beta, JAK2, gp130, RelA (p65 NF-kB subunit), GRB2, ICAM1, ALPL, NFKBIB, CREB1, IL-6, PDK (PDPK1), NFKBIA, TNF-alpha
Th17 cytokines in COPD	Upregulated	36	9	0.0006237	0.004559	STAT3, IL-1 beta, ROR-gamma, IL-17F, Mucin 5AC, IL-6, IL-17, IL-17 receptor, IL-22
Immune response_IL-22 signaling pathway	Upregulated	36	9	0.0006237	0.004559	STAT3, JAK2, Tyk2, SOCS3, Mcl-1, IL-22, JAK3, IL22RA1, STAT1
Immune response_IL-9 signaling pathway	Upregulated	36	9	0.0006237	0.004559	STAT3, NF-kB p50/p50, GRB2, SOCS3, Bcl-3, IL-22, JAK3, STAT1, TNF-alpha
Regulation of VEGF expression in lung cancer	Upregulated	51	11	0.0006287	0.004571	STAT3, COX-2 (PTGS2), IL-1 beta, JAK2, gp130, IL-6, VEGF-A, IL-17, RhoC, IL-17 receptor, PDK (PDPK1)
Oxidative stress_Activation of NADPH oxidase	Upregulated	59	12	0.0006348	0.004592	PI3K reg (p87-gamma), p22-phox, PKC-delta, Rac2, VAV-3, p40-phox, PAK1, PDK (PDPK1), PKC-beta2, VAV-1, p47-phox, PREX1
Immune response_IL-5 signaling via PI3K, MAPK and NF-kB	Upregulated	76	14	0.0006676	0.004803	PTAFR, Unc-119, GRB2, ICAM1, PKC-delta, Lyn, Fc alpha receptor, ICAM3, Fc gamma RII beta, Fc gamma RII alpha, PDK (PDPK1), Mcl-1, NFKBIA, p47-phox
IL-1 production in melanoma	Upregulated	17	6	0.000709	0.005006	IL-1 beta, RelA (p65 NF-kB subunit), B-Raf, MSK1, Caspase-1, NALP3
Influence of smoking on activation of EGFR signaling in lung cancer cells	Upregulated	44	10	0.0007126	0.005006	p38alpha (MAPK14), B-Raf, GRB2, Fra-1, EGFR, MEK6(MAP2K6), CREB1, ERK2 (MAPK1), ADAM17, ERK1 (MAPK3)
Apoptosis and survival_FAS signaling cascades	Upregulated	44	10	0.0007126	0.005006	Caspase-10, Apaf-1, ASK1 (MAP3K5), tBid, RIPK1, FasR(CD95), HtrA2, c-FLIP(Long), Caspase-8, Bid
Apoptosis and survival_Inhibition of ROS-induced apoptosis by 17beta-estradiol	Upregulated	44	10	0.0007126	0.005006	p38alpha (MAPK14), NF-kB1 (p50), SOD2, p22-phox, PKC-delta, 14-3-3 sigma, ASK1 (MAP3K5), MEK3(MAP2K3), ESR2, p47-phox
Signal transduction_mTORC2 downstream signaling	Upregulated	68	13	0.000714	0.005006	SREBP1 (nuclear), STK4, PKC-delta, IMP1(ZBP1), TLR4, IGF-1 receptor, CDC42, HXK4, FASN, Mcl-1, PKC-beta2, Paxillin, PREX1
Immune response_IL-18 signaling	Upregulated	60	12	0.0007443	0.005191	COX-2 (PTGS2), IL-1 beta, ICAM1, IL18RAP, IKK-beta, MEK3(MAP2K3), MEK6(MAP2K6), IL-6, TAB2, PDK (PDPK1), p47-phox, TNF-alpha
Cooperative action of IFN-gamma and TNF-alpha on astrocytes in multiple sclerosis	Upregulated	37	9	0.000774	0.005337	JAK2, ICAM1, IKK-beta, CREB1, IRF1, NFKBIA, STAT1, TNF-alpha, C/EBPdelta
Development_G-CSF-induced myeloid differentiation	Upregulated	30	8	0.0007848	0.005337	PU.1, STAT3, JAK2, Tyk2, SOCS3, Lactoferrin, G-CSF receptor, G-CSF
Transcription_Ligand-dependent activation of the ESR1/SP pathway	Upregulated	30	8	0.0007848	0.005337	CBP, NCOA3 (pCIP/SRC3), LDLR, EGFR, RARalpha, VEGF-A, NCOA1 (SRC1), NFYA
Putative role of Tregs in COPD	Upregulated	30	8	0.0007848	0.005337	STAT3, JAK2, L-selectin, MCP, CD45, ROR-gamma, SOCS3, IL-17
Role of adipose tissue hypoxia in obesity and type 2 diabetes	Upregulated	30	8	0.0007848	0.005337	PDK1, IL-1 beta, RelA (p65 NF-kB subunit), RXRA, IL-6, VEGF-A, DEC1 (Stra13), TNF-alpha
Mucin expression in CF airways	Upregulated	69	13	0.0008249	0.005583	COX-2 (PTGS2), IL-1 beta, p38alpha (MAPK14), PKC-theta, GRB2, PKC-delta, EGFR, Mucin 5AC, MEK3(MAP2K3), MEK6(MAP2K6), CREB1, ADAM17, NFKBIA
Immune response_TNF-R2 signaling pathways	Upregulated	45	10	0.00086	0.005791	AIP1 (DAB2ip), BMX, NF-kB2 (p100), RelA (p65 NF-kB subunit), NF-kB2 (p52), TRAF1, ASK1 (MAP3K5), IKK-beta, PDK (PDPK1), TNF-alpha
Effect of H. pylori infection on inflammation in gastric epithelial cells	Upregulated	61	12	0.000869	0.005823	COX-2 (PTGS2), p38alpha (MAPK14), GRB2, RIPK2, TLR4, IKK-beta, MEK3(MAP2K3), CREB1, IL-6, PAK1, TNF-alpha, C/EBPdelta
Effect of H. pylori infection on apoptosis in gastric epithelial cells	Upregulated	53	11	0.0008858	0.005849	COX-2 (PTGS2), Apaf-1, tBid, FasR(CD95), NOXA, Caspase-1, Caspase-8, Mcl-1, PUMA, Bid, TNF-alpha
IL-6 signaling in breast cancer cells	Upregulated	53	11	0.0008858	0.005849	STAT3, JAK2, gp130, RelA (p65 NF-kB subunit), GRB2, NF-kB1 (p50), IL-6, Mcl-1, Carbonic anhydrase IX, STAT1, C/EBPdelta
Notch signaling in breast cancer	Upregulated	53	11	0.0008858	0.005849	NOTCH2 (2ICD), CD44, HES1, EGFR, NOXA, VEGF-A, NOTCH2, Mcl-1, ADAM17, NUMB, PLAU (UPA)
Transcription_Mechanism of activation of the transcription of Retinoid-target genes	Upregulated	24	7	0.0009342	0.00611	CBP, NCOA3 (pCIP/SRC3), RARalpha, RXRA, CRABP2, NCOA1 (SRC1), NCOA2 (GRIP1/TIF2)
Immune response_IL-27 signaling pathway	Upregulated	24	7	0.0009342	0.00611	STAT3, JAK2, gp130, ICAM1, Tyk2, SOCS3, STAT1
Th2-cytokine-induced airway epithelium mucous metaplasia in COPD	Upregulated	70	13	0.0009499	0.006171	SPHK1, JAK2, MARCKS, IL13RA1, Tyk2, PKC-delta, Mucin 5AC, Pendrin, SOCS3, CREB1, IL4RA, PDEF, NF-kB p65/p65
Development_SDF-1 signaling in hematopoietic stem cell homing	Upregulated	38	9	0.0009526	0.006171	Pyk2(FAK2), JAK2, Lyn, CDC42, PAK1, PDK (PDPK1), SDF-1, VAV-1, Paxillin
Role of IL-2 in the enhancement of NK cell cytotoxicity in multiple sclerosis	Upregulated	31	8	0.0009941	0.00638	CX3CL1, NF-kB1 (p50), CX3CR1, Bcl-10, Apo-2L(TNFSF10), Bcl-3, PDK (PDPK1), TNF-alpha
Neutrophil adhesion and transendothelial migration in asthma	Upregulated	31	8	0.0009941	0.00638	L-selectin, PTAFR, ICAM1, IL-17, P-selectin, ERK1 (MAPK3), TNF-alpha, RAGE
Immune response_Naive CD4+ T cell differentiation	Upregulated	46	10	0.001032	0.006559	PU.1, STAT3, IL-1 beta, ROR-gamma, IL-17F, IL-6, IL-17, IL-22, STAT1, TNF-alpha
Transcription_Androgen Receptor nuclear signaling	Upregulated	46	10	0.001032	0.006559	STAT3, Pyk2(FAK2), GRB2, EGFR, IL-6, IGF-1 receptor, NCOA1 (SRC1), ERK2 (MAPK1), NCOA2 (GRIP1/TIF2), S5AR2
Eosinophil granule protein release in asthma	Upregulated	54	11	0.001044	0.006606	FPRL1, PAR2, LL37, Lactoferrin, VEGF-A, PRG2, ECP (RNase 3), CD48, C3a, FPR, TNF-alpha
Immune response_Th17, Th22 and Th9 cell differentiation	Upregulated	39	9	0.001163	0.007327	PU.1, STAT3, IL-1 beta, ROR-gamma, IL-17F, IL-6, IL-17, IL-22, TNF-alpha
HCV-mediated liver damage and predisposition to HCC via cell stress	Upregulated	63	12	0.001171	0.007344	STAT3, p38alpha (MAPK14), JAK2, gp130, C/EBP zeta, SOD2, Apaf-1, IL-6, ATF-6 alpha (90kDa), IRE1, ATF-6 alpha (50kDa), TNF-alpha
Zinc deficiency in Prostate Cancer	Upregulated	25	7	0.001221	0.007502	ICAM1, IKK-beta, NFKBIB, CREB1, IL-6, VEGF-A, NFKBIA
G-protein signaling_K-RAS regulation pathway	Upregulated	25	7	0.001221	0.007502	B-Raf, PKC-theta, CALDAG-GEFI, GRB2, EGFR, RGL2, RalGDS
Development_Leptin signaling via JAK/STAT and MAPK cascades	Upregulated	25	7	0.001221	0.007502	STAT3, JAK2, GRB2, Endothelin-1, SOCS3, EGR1, VEGF-A
Immune response_T cell subsets: secreted signals	Upregulated	25	7	0.001221	0.007502	IL-17F, TNF-beta, IL-6, IL-17, IL-22, Lymphotactin, TNF-alpha
Immune response_Histamine H1 receptor signaling in immune response	Upregulated	47	10	0.00123	0.007502	RelA (p65 NF-kB subunit), MMP-13, ICAM1, IKK-beta, IL-6, ERK2 (MAPK1), Tissue factor, ERK1 (MAPK3), NFKBIA, TNF-alpha
Regulation of mast cell survival in asthma	Upregulated	47	10	0.00123	0.007502	DR5(TNFRSF10B), Thy-1, FasR(CD95), IL-6, c-FLIP(Long), Apo-2L(TNFSF10), DR4(TNFRSF10A), Mcl-1, PUMA, TNF-alpha
The role of KEAP1/NRF2 pathway in skin sensitization	Upregulated	32	8	0.001246	0.007502	IL-1 beta, CBP, TLR4, ERK2 (MAPK1), MafF, Caspase-1, ERK1 (MAPK3), TNF-alpha
Activation of ACTH production in pituitary gland in major depressive disorder	Upregulated	32	8	0.001246	0.007502	STAT3, IL-1 beta, JAK2, gp130, TRAF1, RIPK1, IL-6, TNF-alpha
Signal transduction_PTMs in IL-17-induced CIKS-dependent MAPK signaling pathways	Upregulated	32	8	0.001246	0.007502	NF-kB1 (p105), IKK-beta, MEK3(MAP2K3), MEK6(MAP2K6), TPL2(MAP3K8), IL-17, TAB2, IL-17 receptor
Transcription_Sirtuin6 regulation and functions	Upregulated	64	12	0.001352	0.008072	SREBP1 precursor, RelA (p65 NF-kB subunit), HMGCS1, SREBP1 (nuclear), ICAM1, SOD2, LDLR, GCN5, HXK4, FASN, SREBP1 (Golgi membrane), ALDOC
Oxidative stress in adipocyte dysfunction in type 2 diabetes and metabolic syndrome X	Upregulated	64	12	0.001352	0.008072	PU.1, RelA (p65 NF-kB subunit), NF-kB1 (p50), SOD2, p22-phox, IKK-beta, IL-6, p40-phox, NFKBIA, p47-phox, TNF-alpha, RAGE
Role of IL-8 in colorectal cancer	Upregulated	19	6	0.001378	0.008157	IL-1 beta, ICAM1, CD44, EGFR, IL8RA, TNF-alpha
DKK1 signaling in multiple myeloma	Upregulated	19	6	0.001378	0.008157	RelA (p65 NF-kB subunit), Krm1, LRP6, ALPL, IL-6, BMP2
Activation of Cortisol production in major depressive disorder	Upregulated	40	9	0.00141	0.008271	SPHK1, CYP11B1, SREBP1 (nuclear), CYP11B2, MKP-1, CREB1, IL-6, CYP21A2, TNF-alpha
Stem cells_H3K27 demethylases in differentiation of stem cells	Upregulated	40	9	0.00141	0.008271	RelA (p65 NF-kB subunit), RYBP, UTX, RARalpha, MLL2, EZH2, DLX5, JMJD3, BMP2
Bacterial infections in CF airways	Upregulated	48	10	0.001459	0.008522	TLR5, JAK2, TLR4, FasR(CD95), TBK1, TRIF (TICAM1), IRF1, IFN-beta, STAT1, TNF-alpha
G-protein signaling_Regulation of CDC42 activity	Upregulated	33	8	0.001546	0.008878	LyGDI, ACK1, DEF6, Frabin, CDC42, DBL, Caspase-1, ASEF2
Role of metalloproteases and heparanase in progression of pancreatic cancer	Upregulated	33	8	0.001546	0.008878	GRB2, CD44, Alpha 1-antitrypsin, EGFR, CD44 soluble, CD44 (EXT), VEGF-A, ERK1 (MAPK3)
Interaction of deficient alpha-MSH signaling with TNF-alpha in melanoma	Upregulated	33	8	0.001546	0.008878	COX-2 (PTGS2), RelA (p65 NF-kB subunit), NF-kB1 (p50), ICAM1, IKK-beta, SIP1 (ZFHX1B), NFKBIA, TNF-alpha
Apoptosis and survival_Granzyme B signaling	Upregulated	33	8	0.001546	0.008878	Rab-27A, Caspase-10, Apaf-1, tBid, MUNC13-4, Caspase-8, Mcl-1, Bid
Mechanisms of drug resistance in multiple myeloma	Upregulated	49	10	0.001721	0.009843	STAT3, CD44, HES1, IKK-beta, IL-6, NOXA, IL8RA, Mcl-1, Casein kinase I alpha, NFKBIA
Cell cycle_The metaphase checkpoint	Downregulated	36	20	2.738e-10	3.746e-07	MIS12, CENP-B, HZwint-1, ZW10, CENP-A, MAD2a, CENP-H, BUB3, DSN1, CENP-C, CENP-E, Aurora-A, CENP-F, MAD1 (mitotic checkpoint), Dynein 1, cytoplasmic, heavy chain, Survivin, Aurora-B, HP1 alpha, Zwilch, AF15q14
ATP/ITP metabolism	Downregulated	124	40	1.174e-09	8.027e-07	ITPA, RPOM, POLR3F, NDPK 7, AK5, RRM2, RPB8, PR44 (DIS3), RPB10, POLR2B, POLR2G, RPA16, POLR2D, RRP42, RRP43, RPB7.0, NDPK 6, ADSL, KAD6, AK3, POLR1B, CSL4, POLR1A, RRP4, RRM2B, NDPK A, ENTPD6, PPA5, ACYP1, ACYP2, PPAL, POLR2I, PM/SCL-100, RPA39, POLR2J, Adenosine kinase, POLR3K, APRT, RRM1, AK1
Ubiquinone metabolism	Downregulated	74	27	3.188e-08	1.454e-05	NDUFB9, NDUFB7, NDUFA11, NDUFS1, NDUFS3, NDUFS7, NDUFAB1, NDUFA6, NDUFC1, NDUFS4, NDUFB2, NDUFB4, NDUFS6, NDUFA8, NDUFS8, NDUFV1, DAP13, NDUFS5, NDUFB5, NDUFC2, NDUFV3, NDUFA9, NDUFA13, coenzyme Q2 homolog, prenyltransferase (yeast), NDUFA5, NDUFA4, NDUFB8
GTP-XTP metabolism	Downregulated	90	30	6.028e-08	2.061e-05	ITPA, RPOM, POLR3F, NDPK 7, GMPS, RPB8, IMD2, Guanine deaminase, PR44 (DIS3), RPB10, POLR2B, POLR2G, RPA16, POLR2D, RRP42, RRP43, RPB7.0, NDPK 6, POLR1B, CSL4, POLR1A, RRP4, NDPK A, PPA5, PPAL, POLR2I, PM/SCL-100, RPA39, POLR2J, POLR3K
CTP/UTP metabolism	Downregulated	108	31	1.535e-06	0.00042	ITPA, RPOM, CTP synthase II, POLR3F, NDPK 7, AK5, KCY, RPB8, PR44 (DIS3), RPB10, POLR2B, POLR2G, RPA16, POLR2D, RRP42, RRP43, RPB7.0, NDPK 6, AK3, POLR1B, CSL4, POLR1A, RRP4, NDPK A, CTP synthase, POLR2I, PM/SCL-100, RPA39, POLR2J, POLR3K, AK1
CREB1-dependent transcription deregulation in Huntington's Disease	Downregulated	26	13	1.933e-06	0.0004407	Huntingtin, NDUFS3, LDHB, Cytochrome c, TAF4 (TAFII130), COX VIIc, GPX1, SOD1, NDUFB5, Bcl-2, CTIP2, ACADM, PPAR-gamma
Regulation of degradation of deltaF508-CFTR in CF	Downregulated	39	15	1.779e-05	0.003476	RNF5, HSC70, HDAC6, SAE1, E2I, SUMO-3, RNF4, Dynein 1, cytoplasmic, heavy chain, Csp, SUMO-2, UCHL1, AMFR, MJD (ataxin-3), CHIP, Derlin1
Defective macrophage-mediated bacterial phagocytosis in COPD	Downregulated	25	11	5.501e-05	0.009406	SR-BI, MSR1, HDAC6, MARCO, CD36, C6orf134, PI3K cat class IA (p110-alpha), Calreticulin, MANR, NRF2, A2M receptor

## Sheet: B. Proteins COPD ES vs CS
Somalogic ID	Protein full name	ES vs CS Fold Change	ES vs CS FDR P-value
SL019100	E3 ubiquitin-protein ligase CHIP	1.9937	0.0366
SL007136	CCAAT/enhancer-binding protein beta	3.3594	0.0123
SL001731	Gamma-enolase	2.4965	0.0366
SL019096	E3 SUMO-protein ligase PIAS4	3.3232	0.0112
SL005173	Interleukin-10 receptor subunit alpha	2.3006	0.0123
SL007221	Signal transducer and activator of transcription 3	3.5237	0.0476
SL007108	Interferon regulatory factor 1	2.8451	0.0217
SL000455	Transcription factor AP-1	1.7348	0.0278
SL003755	Induced myeloid leukemia cell differentiation protein Mcl-1	3.0048	0.0366
SL014684	2'-5'-oligoadenylate synthase 1	3.445	0.0217
SL002565	Myc proto-oncogene protein	2.4283	0.0278
SL004097	Mothers against decapentaplegic homolog 3	2.4899	0.0217
SL004101	Mothers against decapentaplegic homolog 2	3.396	0.0123
SL005184	Interleukin-23	3.1245	0.0112
SL001728	Platelet-derived growth factor receptor alpha	2.8558	0.0123
SL001716	Interleukin-12	2.251	0.0366
SL004396	Signal transducer and activator of transcription 1-alpha/beta	4.6983	0.0217
SL017128	Leucine-rich repeat serine/threonine-protein kinase 2	3.6001	0.0217
SL000481	Interleukin-5	1.9925	0.0296
SL004489	Toll-like receptor 4	2.7761	0.014
SL002722	ADP-ribosyl cyclase/cyclic ADP-ribose hydrolase 1	2.4979	0.0123
SL004557	CD59 glycoprotein	1.6665	0.0366
SL006131	Fatty acid-binding protein, liver	2.557	0.0169
SL004345	Growth/differentiation factor 11	2.907	0.0112
SL000137	Betacellulin	1.6545	0.0278
SL003349	Hypoxia-inducible factor 1-alpha	2.5405	0.0217
SL005430	Secreted and transmembrane protein 1	2.3077	0.0366
SL018509	R-spondin-3	3.7768	0.0112
SL003774	Bcl-2-like protein 2	2.9686	0.0112
SL007631	Sclerostin	2.4132	0.0112
SL009328	Chorionic somatomammotropin hormone	2.8425	0.0476
SL008614	Ephrin-B1	2.1949	0.014
SL007311	Synaptosomal-associated protein 25	2.8918	0.0123
SL007223	B-cell lymphoma 6 protein	1.5281	0.0112
SL009349	Follistatin-related protein 1	1.8419	0.0278
SL011888	SPARC-related modular calcium-binding protein 1	2.9527	0.0112
SL004467	Protein Z-dependent protease inhibitor	2.6979	0.0112
SL008360	Leucine-rich repeat transmembrane protein FLRT2	2.9691	0.014
SL008372	Leucine-rich repeat transmembrane protein FLRT3	2.7047	0.014
SL018587	Immunoglobulin superfamily containing leucine-rich repeat protein 2	2.8705	0.014
SL007070	Low-density lipoprotein receptor	2.0492	0.0476
SL007272	Hexokinase-2	4.0763	0.0217
SL011180	Hexokinase-1	2.8418	0.0112
SL007033	Latent-transforming growth factor beta-binding protein 4	2.6253	0.0112
SL019019	PILR alpha-associated neural protein	3.2767	0.0112
SL018629	E3 ubiquitin-protein ligase RNF43	2.9429	0.0112
SL004159	Tumor necrosis factor receptor superfamily member 10D	3.1922	0.0217
SL018971	E3 ubiquitin-protein ligase ZNRF3	3.5571	0.014
SL004747	Apolipoprotein M	2.5495	0.0476
SL001880	Interferon beta	2.8097	0.0112
SL017106	Interferon alpha-10	2.4743	0.0366
SL019978	Interferon alpha-7	2.5677	0.0251
SL007274	Ephrin-B2	2	0.0112
SL020171	HERV-H LTR-associating protein 2	2.8897	0.0217
SL015046	Amphoterin-induced protein 2	3.342	0.0112
SL020172	Relaxin receptor 1	2.4016	0.0278
SL007828	Neuregulin-4	2.8122	0.0112
SL001802	Interferon gamma	2.9509	0.0123
SL005179	Interleukin-36 beta	2.7346	0.0366
SL005177	Interleukin-36 alpha	8.1385	0.0169
SL004139	Ephrin-A3	2.3563	0.0217
SL004815	14-3-3 protein beta/alpha	1.7889	0.0217
SL004357	Growth/differentiation factor 8	2.1246	0.0217
SL003168	C-C motif chemokine 27	2.5346	0.014
SL000403	Endostatin	1.8191	0.0278
SL000053	Tissue-type plasminogen activator	3.0576	0.0112
SL000592	Metalloproteinase inhibitor 2	2.4406	0.0169
SL000584	Transforming growth factor beta-1	2.8487	0.0123
SL003951	Brain-derived neurotrophic factor	2.809	0.0476
SL000324	Complement component C8	2.2055	0.0123
SL004333	Fibroblast growth factor 10	1.9557	0.0476
SL004342	Fibroblast growth factor 8 isoform B	2.5466	0.014
SL004066	Group IIE secretory phospholipase A2	2.6364	0.0345
SL004182	Calcium-dependent phospholipase A2	2.4615	0.0112
SL004010	Mast/stem cell growth factor receptor Kit	2.5155	0.0123
SL004643	Angiopoietin-4	2.3479	0.0169
SL004144	GDNF family receptor alpha-3	2.1455	0.0169
SL004142	Ephrin-B3	2.0395	0.0278
SL004143	GDNF family receptor alpha-2	2.7899	0.0217
SL002539	Tumor necrosis factor receptor superfamily member 11B	1.9045	0.014
SL000300	Beta-endorphin	2.8425	0.014
SL000038	C-C motif chemokine 2	2.5297	0.0112
SL001796	Myeloperoxidase	1.6294	0.0278
SL000546	Prolactin	2.0597	0.0112
SL004126	Tumor necrosis factor receptor superfamily member 9	1.941	0.0278
SL003735	Tumor necrosis factor ligand superfamily member 9	1.8644	0.0123
SL001996	Angiopoietin-2	2.0611	0.0366
SL003738	T-lymphocyte activation antigen CD80	2.3654	0.014
SL004180	Tumor necrosis factor receptor superfamily member 8	1.8638	0.0217
SL004692	Cytokine receptor-like factor 1:Cardiotrophin-like cytokine factor 1 Complex	2.4754	0.0123
SL004136	Tyrosine-protein kinase receptor TYRO3	2.1657	0.0366
SL000009	Receptor tyrosine-protein kinase erbB-2	1.9867	0.0217
SL001890	Tumor-associated calcium signal transducer 2	2.2421	0.0169
SL004697	Protein E7_HPV16	1.759	0.0217
SL004698	Protein E7_HPV18	2.5883	0.0112
SL017612	Heat shock protein HSP 90-alpha/beta	3.042	0.0366
SL004588	Interleukin-1 Receptor accessory protein	1.7205	0.0476
SL004147	Interleukin-10 receptor subunit beta	2.2919	0.014
SL004148	Interleukin-12 receptor subunit beta-1	2.1028	0.0169
SL003307	Cytokine receptor common subunit gamma	2.4853	0.014
SL000509	Tumor necrosis factor receptor superfamily member 3	2.0231	0.014
SL004637	Macrophage-stimulating protein receptor	2.0884	0.0217
SL004760	Platelet-activating factor acetylhydrolase IB subunit beta	2.4627	0.0278
SL000551	Protein kinase C alpha type	2.0608	0.0366
SL000557	Protein kinase C zeta type	2.9391	0.0169
SL003178	Intercellular adhesion molecule 3	2.6817	0.0217
SL001992	Tumor necrosis factor receptor superfamily member 1A	2.8867	0.0217
SL004639	NT-3 growth factor receptor	2.8302	0.0345
SL004672	Tumor necrosis factor receptor superfamily member 17	2.1832	0.0366
SL004081	Decorin	2.6835	0.014
SL000337	Calpain I	3.0262	0.0169
SL002644	Epidermal growth factor receptor	2.6432	0.0112
SL000441	Hepatocyte growth factor	2.9752	0.0169
SL000456	Complement C3b, inactivated	1.7107	0.0366
SL000530	Oncostatin-M	2.7929	0.014
SL001721	Platelet endothelial cell adhesion molecule	2.8745	0.0169
SL004685	Persephin	2.0722	0.0366
SL000049	Vitamin K-dependent protein S	3.2723	0.0366
SL004364	Tumor necrosis factor receptor superfamily member 13B	2.6708	0.014
SL003197	C-C motif chemokine 25	2.6097	0.0112
SL004326	Tumor necrosis factor ligand superfamily member 18	2.9592	0.014
SL005153	Ciliary neurotrophic factor receptor subunit alpha	2.3159	0.014
SL003334	Endothelial monocyte-activating polypeptide 2	3.1893	0.0217
SL005159	Erythropoietin receptor	2.5759	0.0217
SL004591	Granulocyte colony-stimulating factor receptor	1.9571	0.0278
SL005178	Interleukin-37	2.4691	0.0112
SL000497	Laminin	2.5052	0.0112
SL005206	Natural cytotoxicity triggering receptor 2	1.9152	0.0366
SL005236	Protein NOV homolog	2.0611	0.0217
SL005217	Sialic acid-binding Ig-like lectin 6	2.0006	0.0278
SL005226	Cytokine receptor-like factor 2	2.9082	0.014
SL001938	Inhibin beta A chain	2.9832	0.0112
SL004589	Azurocidin	2.9887	0.0278
SL004329	Growth/differentiation factor 5	2.1594	0.014
SL000309	Complement C1q subcomponent	2.8742	0.0169
SL004752	Protein FAM107A	3.0066	0.0112
SL004336	Fibroblast growth factor 18	1.7221	0.0278
SL004337	Fibroblast growth factor 19	2.7109	0.0112
SL004338	Fibroblast growth factor 20	2.5682	0.0217
SL003849	Fibroblast growth factor 9	2.1012	0.0123
SL021043	Growth/differentiation factor 11/8	2.4034	0.0112
SL003176	C-C motif chemokine 1	1.9468	0.0123
SL000462	Insulin-like growth factor-binding protein 1	1.9197	0.0278
SL001717	Interleukin-10	2.3004	0.0366
SL004352	Interleukin-17F	2.8794	0.014
SL004347	Interleukin-22	2.0537	0.0278
SL004356	C-C motif chemokine 4-like	3.9414	0.0366
SL004355	C-C motif chemokine 3-like 1	3.0913	0.0169
SL000515	C-C motif chemokine 8	1.9063	0.0476
SL000524	Stromelysin-1	2.0638	0.014
SL000424	Fibrinogen	2.5425	0.0169
SL004415	Angiotensin-converting enzyme 2	2.6794	0.0169
SL004625	A disintegrin and metalloproteinase with thrombospondin motifs 4	2.0504	0.0217
SL001995	Angiopoietin-1	3.0228	0.0278
SL006924	Agouti-related protein	1.9379	0.014
SL001902	Basal Cell Adhesion Molecule	2.3783	0.0112
SL002081	Cadherin-5	3.7795	0.0476
SL004726	CD97 antigen	2.799	0.0112
SL004704	COMM domain-containing protein 7	2.6055	0.0169
SL004644	Ectodysplasin-A, secreted form	2.8195	0.0112
SL000427	Fractalkine	2.2029	0.0112
SL006915	Interleukin-27	1.8904	0.0169
SL003800	Kallikrein-4	2.353	0.0296
SL003332	Matrix metalloproteinase-17	2.5652	0.0169
SL004649	Tumor necrosis factor ligand superfamily member 4	2.4229	0.0476
SL003199	Tyrosine-protein kinase receptor Tie-1, soluble	2.6433	0.0217
SL000320	C5a anaphylatoxin	3.2667	0.0278
SL006911	Serine/threonine-protein kinase Chk1	2.0751	0.014
SL000409	Mitogen-activated protein kinase 3	5.6988	0.0366
SL004725	Histone acetyltransferase type B catalytic subunit	3.0414	0.0476
SL004723	Histone deacetylase 8	2.9546	0.0112
SL003793	Dual specificity mitogen-activated protein kinase kinase 1	2.9236	0.0217
SL004724	Histone acetyltransferase KAT6A	2.0521	0.0476
SL000554	Protein kinase C delta type	1.7823	0.0112
SL004009	Ras-related C3 botulinum toxin substrate 1	1.9832	0.0278
SL006922	DNA repair protein RAD51 homolog 1	2.3139	0.0169
SL006923	TATA-box-binding protein	2.5121	0.0217
SL004306	SUMO-conjugating enzyme UBC9	3.5484	0.0278
SL006372	Tyrosine-protein kinase Yes	2.3609	0.0169
SL000323	Complement component C7	2.3356	0.0476
SL002783	Cardiotrophin-1	2.525	0.0112
SL004330	B-cell receptor CD22	2.5729	0.0112
SL000480	Interleukin-4	2.386	0.0112
SL002541	Tumor necrosis factor ligand superfamily member 11	2.444	0.014
SL004670	Artemin	2.6428	0.0123
SL000398	Cytochrome P450 3A4	2.8858	0.0169
SL005156	Neuroblastoma suppressor of tumorigenicity 1	2.6452	0.0123
SL000007	Estrogen receptor	3.1111	0.0169
SL005168	Growth hormone receptor	1.9879	0.0366
SL000506	Luteinizing hormone	2.6038	0.014
SL003192	Properdin	2.4605	0.0476
SL004362	Stem Cell Growth Factor-beta	2.4614	0.0112
SL001720	Vascular cell adhesion protein 1	3.6619	0.014
SL004686	Tumor necrosis factor ligand superfamily member 15	2.7496	0.0112
SL004851	Serine/threonine-protein kinase receptor R3	2.8746	0.0123
SL000136	Amphiregulin	2.3534	0.014
SL004078	Bone morphogenetic protein 7	2.2447	0.0217
SL004855	Contactin-1	2.9104	0.014
SL002655	Connective tissue growth factor	2.6319	0.0476
SL004856	Desmoglein-1	2.6494	0.0217
SL004872	Tumor necrosis factor receptor superfamily member EDAR	2.0777	0.0217
SL003169	C-X-C motif chemokine 5	3.5168	0.0112
SL005165	Galectin-4	2.2728	0.014
SL005170	Inducible T-cell costimulator	2.4811	0.0112
SL004850	Interleukin-17 receptor A	2.4636	0.0366
SL004875	Interleukin-1 receptor-like 2	2.1915	0.0169
SL005193	Junctional adhesion molecule B	2.655	0.0112
SL005194	Junctional adhesion molecule C	2.5517	0.0112
SL005196	Limbic system-associated membrane protein	2.6111	0.0123
SL004516	Mannose-binding protein C	3.0265	0.014
SL005205	Natural cytotoxicity triggering receptor 3	1.8808	0.0169
SL004862	Programmed cell death 1 ligand 2	2.3229	0.0112
SL004939	Tyrosine-protein phosphatase non-receptor type 1	2.2513	0.0217
SL005059	Transforming growth factor beta receptor type 3	3.3223	0.0112
SL004687	Thymic stromal lymphopoietin	2.3792	0.0169
SL000384	Cytotoxic T-lymphocyte protein 4	2.1947	0.0476
SL003301	Ck-beta-8-1	2.1216	0.014
SL005157	CD209 antigen	1.8789	0.0217
SL005158	C-type lectin domain family 4 member M	1.9646	0.014
SL005164	Galectin-2	2.346	0.0123
SL004271	Glial fibrillary acidic protein	2.4239	0.0123
SL001795	Interleukin-1 beta	2.5563	0.0278
SL000519	C-C motif chemokine 3	2.9272	0.0169
SL008416	C-type mannose receptor 2	2.95	0.0112
SL002704	Pleiotrophin	3.4716	0.0217
SL000633	Tumor necrosis factor ligand superfamily member 6, soluble form	2.154	0.0123
SL004343	Fms-related tyrosine kinase 3 ligand	3.3845	0.014
SL005204	NKG2-D type II integral membrane protein	3.2812	0.0169
SL004327	Tumor necrosis factor ligand superfamily member 13B	2.3576	0.0112
SL004339	Fibroblast growth factor 5	2.79	0.0123
SL005234	Growth/differentiation factor 9	3.4376	0.014
SL000468	Immunoglobulin M	11.6113	0.0123
SL000478	Interleukin-2	2.9803	0.0123
SL001718	Interleukin-13	2.7325	0.0278
SL002508	Interleukin-18-binding protein	2.8099	0.0123
SL002640	Placenta growth factor	2.3123	0.0112
SL005227	NKG2D ligand 1	3.2791	0.014
SL005228	NKG2D ligand 2	2.4639	0.0112
SL005233	Tumor necrosis factor receptor superfamily member 27	2.8839	0.0112
SL004771	Aurora kinase A	2.8147	0.0217
SL006918	Mitogen-activated protein kinase 1	5.2144	0.0476
SL003733	Diablo homolog, mitochondrial	2.0005	0.0169
SL004486	Vascular endothelial growth factor C	2.9448	0.0112
SL002524	T-cell surface glycoprotein CD4	2.7828	0.0425
SL003305	Interleukin-2 receptor subunit alpha	2.3751	0.0112
SL001800	Tumor necrosis factor receptor superfamily member 1B	2.5119	0.0476
SL004626	A disintegrin and metalloproteinase with thrombospondin motifs 5	2.57	0.0217
SL008956	Arylsulfatase B	2.0659	0.0366
SL008421	A disintegrin and metalloproteinase with thrombospondin motifs 1	1.7544	0.0217
SL006610	A disintegrin and metalloproteinase with thrombospondin motifs 13	3.2446	0.0217
SL010369	Carbonic anhydrase 4	1.979	0.0217
SL000358	Coagulation factor VII	1.636	0.0278
SL007284	Cysteine-rich secretory protein 3	3.8436	0.0169
SL010372	Enteropeptidase	2.4028	0.0296
SL012783	WAP, kazal, immunoglobulin, kunitz and NTR domain-containing protein 1	2.1899	0.0345
SL008759	Platelet glycoprotein VI	2.2693	0.0169
SL008023	Hyaluronan and proteoglycan link protein 1	2.6145	0.0169
SL007122	Insulin-degrading enzyme	3.0914	0.0169
SL010393	Kremen protein 2	3.0181	0.014
SL006992	Matrilin-3	2.5403	0.0366
SL005437	Matrix extracellular phosphoglycoprotein	2.188	0.0476
SL010375	Neutral ceramidase	2.4725	0.0169
SL000640	Nidogen-1	2.2104	0.0112
SL004457	Glia-derived nexin	3.7351	0.014
SL010378	Proto-oncogene tyrosine-protein kinase receptor Ret	1.9058	0.0112
SL010379	Semaphorin-3A	2.7361	0.0123
SL010391	WAP, Kazal, immunoglobulin, Kunitz and NTR domain-containing protein 2	1.8899	0.0169
SL004661	Aggrecan core protein	2.8854	0.0169
SL006803	Angiopoietin-related protein 3	2.5145	0.0169
SL006544	Transforming growth factor-beta-induced protein ig-h3	2.7933	0.0112
SL007804	Biglycan	2.5412	0.014
SL000310	Complement C1r subcomponent	6.1889	0.0217
SL010449	Carbonic anhydrase-related protein 10	2.6281	0.014
SL008773	CD109 antigen	2.2119	0.0169
SL010450	CD48 antigen	2.042	0.0476
SL008623	Contactin-2	3.3136	0.0169
SL010454	Contactin-4	2.8166	0.0112
SL010455	Contactin-5	2.9531	0.014
SL007049	Cystatin-F	4.8183	0.0366
SL010457	Delta-like protein 4	2.4955	0.014
SL010459	Low affinity immunoglobulin gamma Fc region receptor II-a	3.7328	0.0217
SL008609	Low affinity immunoglobulin gamma Fc region receptor III-B	2.2457	0.0217
SL006542	Ficolin-2	1.9234	0.014
SL010463	Glypican-2	2.8889	0.0278
SL004860	Serine protease HTRA2, mitochondrial	1.6149	0.0476
SL007385	Interleukin-24	2.3344	0.0169
SL010464	Leucine-rich repeats and immunoglobulin-like domains protein 3	2.4061	0.0217
SL004610	Low-density lipoprotein receptor-related protein 8	2.6556	0.0278
SL007674	T-lymphocyte surface antigen Ly-9	3.5917	0.0169
SL010465	Matrilin-2	2.843	0.0112
SL004805	Cell adhesion molecule 1	2.6798	0.0123
SL007673	Netrin-4	2.2012	0.0112
SL010469	Hemojuvelin	2.7886	0.0112
SL007206	Thrombospondin-2	3.0912	0.014
SL007207	Thrombospondin-4	2.5889	0.0476
SL010520	Aurora kinase B	2.3609	0.0169
SL003994	Bone morphogenetic protein 1	2.0601	0.0217
SL010491	Calcium/calmodulin-dependent protein kinase type II subunit alpha	4.2704	0.014
SL004868	Carbonic anhydrase 7	1.6357	0.0278
SL010495	Cyclin-dependent kinase 2:Cyclin-A2 complex	2.6126	0.0278
SL010496	Cyclin-dependent kinase 5:Cyclin-dependent kinase 5 activator 1 complex	2.8741	0.0169
SL010522	Cyclin-dependent kinase 8:Cyclin-C complex	2.2247	0.0169
SL003726	Serine/threonine-protein kinase Chk2	2.1537	0.0169
SL009400	Chordin-like protein 1	2.5073	0.0169
SL010612	Dickkopf-related protein 4	2.0182	0.0278
SL004654	Granzyme H	2.503	0.0123
SL010613	Interleukin-17 receptor D	2.0181	0.0366
SL007228	Protein kinase C iota type	3.3776	0.0169
SL010508	Serine/threonine-protein kinase PAK 3	2.6113	0.0123
SL010510	Serine/threonine-protein kinase PAK 7	2.8299	0.0278
SL007250	Phosphatidylinositol 4,5-bisphosphate 3-kinase catalytic subunit gamma isoform	2.7214	0.0112
SL005258	Serine/threonine-protein kinase PLK1	2.2962	0.0476
SL000565	Renin	2.6442	0.0169
SL007560	Stabilin-2	2.1458	0.0217
SL007747	Serine/threonine-protein kinase TBK1	2.684	0.0278
SL005261	Tyrosine-protein phosphatase non-receptor type 2	2.7918	0.0169
SL000104	Apoptosis regulator Bcl-2	3.0277	0.014
SL003703	Bcl-2-related protein A1	2.3175	0.0217
SL006374	Cytoplasmic tyrosine-protein kinase BMX	2.3521	0.0112
SL004660	Bone sialoprotein 2	3.1675	0.0217
SL010521	Tyrosine-protein kinase BTK	2.5706	0.0278
SL010493	Calcium/calmodulin-dependent protein kinase type II subunit delta	4.8442	0.0217
SL004635	Tumor necrosis factor ligand superfamily member 8	3.1157	0.0217
SL010494	Cyclin-dependent kinase 1:G2/mitotic-specific cyclin-B1 complex	2.0996	0.0123
SL005250	Chymase	3.5727	0.0366
SL004137	Ephrin type-A receptor 1	2.5304	0.0112
SL010349	Fibronectin Fragment 3	3.5676	0.0366
SL010348	Fibronectin Fragment 4	5.2	0.0278
SL004636	Receptor-type tyrosine-protein kinase FLT3	2.9065	0.0217
SL009324	Follistatin-related protein 3	1.8215	0.0366
SL004298	Granzyme A	3.2173	0.0366
SL017188	Glycogen synthase kinase-3 alpha/beta	3.2946	0.0366
SL010523	Homeodomain-interacting protein kinase 3	2.5238	0.0123
SL004151	Interleukin-15 receptor subunit alpha	3.0058	0.0169
SL000039	Interleukin-8	2.322	0.0476
SL004125	Insulin receptor	2.1009	0.0476
SL004876	Kallistatin	2.5855	0.0366
SL001797	Kallikrein-6	2.475	0.0217
SL006916	Tyrosine-protein kinase Lck	2.3558	0.0366
SL005084	Periostin	2.854	0.0278
SL004155	Platelet-derived growth factor receptor beta	2.9101	0.0123
SL009089	Brevican core protein	2.7917	0.0278
SL010513	cAMP-dependent protein kinase catalytic subunit alpha	3.3974	0.0278
SL010517	Serine/threonine-protein kinase 16	2.53	0.0112
SL000582	Baculoviral IAP repeat-containing protein 5	2.4878	0.0169
SL005224	Thrombopoietin Receptor	1.8225	0.0476
SL005225	High affinity nerve growth factor receptor	2.2977	0.014
SL006480	Trypsin-3	2.2368	0.0217
SL008122	Dual specificity protein phosphatase 3	2.6437	0.0169
SL000299	Fibroblast growth factor 1	1.9214	0.0169
SL003167	C-X-C motif chemokine 13	5.42	0.0112
SL004331	Ciliary neurotrophic factor	2.0716	0.0366
SL004335	Fibroblast growth factor 17	2.2571	0.0345
SL002075	Interferon alpha-2	1.8998	0.014
SL000507	Lymphotoxin alpha1:beta2	1.7496	0.014
SL000508	Lymphotoxin alpha2:beta1	2.6297	0.014
SL000089	Transforming growth factor beta-3	2.6125	0.014
SL000615	Vasoactive Intestinal Peptide	2.1514	0.0217
SL003862	CD40 ligand	2.6889	0.014
SL009216	Aromatic-L-amino-acid decarboxylase	1.8741	0.0476
SL000249	Alpha-1-antitrypsin	1.8469	0.014
SL000251	Alpha-2-HS-glycoprotein	2.4649	0.0366
SL009341	Basigin	2.5824	0.014
SL007056	Bone morphogenetic protein 10	3.5031	0.0123
SL004865	Cadherin-6	2.722	0.0112
SL003711	Caspase-3	4.3338	0.0217
SL007121	Cathepsin E	2.8582	0.0217
SL007640	C-type lectin domain family 7 member A	3.2197	0.0112
SL011049	Mannan-binding lectin serine protease 1	2.1502	0.0278
SL004120	Discoidin domain-containing receptor 2	2.4435	0.0123
SL009412	Dickkopf-related protein 3	2.6153	0.0278
SL008916	Dipeptidyl peptidase 2	2.9055	0.0112
SL004060	Endothelin-converting enzyme 1	1.8168	0.0217
SL004845	Ephrin type-B receptor 4	1.6831	0.0278
SL007806	Interleukin-22 receptor subunit alpha-1	3.2264	0.014
SL011069	Serine protease 27	1.991	0.0112
SL010376	Membrane metallo-endopeptidase-like 1	2.4498	0.0123
SL006805	Serine/threonine-protein kinase MRCK beta	2.6777	0.014
SL004804	Cell adhesion molecule 3	2.5539	0.014
SL008193	Nidogen-2	3.3163	0.0112
SL005491	Opioid-binding protein/cell adhesion molecule	1.726	0.0169
SL010530	OCIA domain-containing protein 1	2.0702	0.0123
SL008588	SLAM family member 5	1.9	0.0169
SL008760	SLIT and NTRK-like protein 1	2.44	0.0112
SL010381	Dickkopf-like protein 1	1.9072	0.0169
SL010518	Tyrosine-protein kinase Tec	3.3404	0.0278
SL018625	Toll-like receptor 4:Lymphocyte antigen 96 complex	2.2878	0.0217
SL003201	Vascular endothelial growth factor receptor 2	1.9464	0.0112
SL007531	BMP-binding endothelial regulator protein	3.1119	0.0123
SL004864	Cadherin-12	3.6611	0.0112
SL004720	Calcineurin subunit B type 1	1.9384	0.014
SL006830	Complement factor H-related protein 5	1.9169	0.0169
SL003679	Cation-independent mannose-6-phosphate receptor	1.655	0.0278
SL003919	Kallikrein-14	2.1444	0.0169
SL004580	Macrophage scavenger receptor types I and II	2.4085	0.0169
SL010466	Membrane frizzled-related protein	3.1984	0.0112
SL000306	Brain natriuretic peptide 32	2.5699	0.0217
SL000570	Secretin	2.4018	0.0169
SL011448	Tumor necrosis factor receptor superfamily member 4	2.1933	0.0217
SL002684	Macrophage colony-stimulating factor 1	2.9118	0.014
SL003974	Activated Protein C	2.0054	0.0366
SL000027	Prostaglandin G/H synthase 2	3.6551	0.0112
SL004304	Syntaxin-1A	3.2802	0.0217
SL003200	Angiopoietin-1 receptor, soluble	2.5682	0.0169
SL007642	Angiopoietin-related protein 4	2.4867	0.0217
SL000638	Cadherin-2	2.7801	0.0123
SL005508	Carbonic anhydrase 9	1.8764	0.0169
SL000377	Creatine kinase B-type	2.7039	0.0169
SL010458	Endothelial cell-specific molecule 1	3.8496	0.0112
SL004844	Ephrin type-A receptor 5	2.3244	0.0123
SL007651	Fibroblast growth factor 23	2.8765	0.0112
SL003990	Fibroblast growth factor receptor 2	2.3259	0.014
SL004063	Fibroblast growth factor receptor 3	2.9266	0.0278
SL006913	Tyrosine-protein kinase Fyn	2.6102	0.014
SL007620	Interleukin-12 receptor subunit beta-2	2.3875	0.014
SL007358	Protein kinase C theta type	3.0523	0.0123
SL010503	MAP kinase-activated protein kinase 2	2.6652	0.0112
SL010504	MAP kinase-activated protein kinase 5	2.9893	0.0112
SL004765	MAP kinase-activated protein kinase 3	6.6433	0.0476
SL010502	Mitogen-activated protein kinase 8	3.2088	0.0476
SL010509	Serine/threonine-protein kinase PAK 6	2.8518	0.0112
SL003761	Phosphatidylinositol 3,4,5-trisphosphate 3-phosphatase and dual-specificity protein phosphatase PTEN	2.4352	0.0217
SL010514	Protein-tyrosine kinase 6	2.2353	0.0476
SL004492	Toll-like receptor 2	2.5917	0.0476
SL010528	Ubiquitin-fold modifier 1	3.1886	0.014
SL011629	AH receptor-interacting protein	3.3088	0.0112
SL011532	Persulfide dioxygenase ETHE1, mitochondrial	2.1757	0.0112
SL011631	Nascent polypeptide-associated complex subunit alpha	2.2805	0.0112
SL008063	Low molecular weight phosphotyrosine protein phosphatase	3.0165	0.014
SL006919	Ribosomal protein S6 kinase alpha-5	2.6937	0.0278
SL011529	Ribosome maturation protein SBDS	3.1928	0.0112
SL011630	Seizure 6-like protein 2	2.5017	0.0123
SL011533	Small glutamine-rich tetratricopeptide repeat-containing protein alpha	3.7473	0.0169
SL005679	Translationally-controlled tumor protein	2.0523	0.0278
SL000588	Thyroid peroxidase	2.4332	0.014
SL008157	Ubiquitin-conjugating enzyme E2 L3	2.539	0.0123
SL011549	AT-rich interactive domain-containing protein 3A	3.5927	0.0217
SL004938	Calcium/calmodulin-dependent protein kinase kinase 1	2.8195	0.0169
SL011232	Hsp90 co-chaperone Cdc37	2.1857	0.014
SL003753	Dynein light chain 1, cytoplasmic	3.1639	0.0278
SL010927	Importin subunit beta-1	15.2933	0.0169
SL009628	Inhibitor of growth protein 1	2.244	0.014
SL006132	Lamin-B1	2.2715	0.0123
SL009629	Methyl-CpG-binding domain protein 4	2.3172	0.0476
SL011709	Pyridoxal phosphate phosphatase	2.6662	0.014
SL007266	26S proteasome non-ATPase regulatory subunit 7	1.9033	0.0366
SL008808	S-phase kinase-associated protein 1	1.8185	0.0123
SL005372	Sorting nexin-4	3.4077	0.0112
SL008143	Ubiquitin-conjugating enzyme E2 N	2.2156	0.0217
SL003171	Fibroblast growth factor 4	2.5674	0.0278
SL003104	C-C motif chemokine 24	2.2885	0.0278
SL004340	Fibroblast growth factor 6	2.3651	0.0278
SL000674	Follistatin	2.8991	0.0112
SL004351	Interleukin-25	2.5162	0.014
SL004346	Interleukin-20	2.588	0.0217
SL003186	Lymphotactin	2.4433	0.014
SL000517	C-C motif chemokine 13	2.9103	0.0169
SL004359	Neurotrophin-3	1.7325	0.0366
SL004360	Neurotrophin-4	2.0835	0.0476
SL000540	Plasmin	2.4775	0.0169
SL000560	P-selectin	3.6684	0.014
SL003198	Tenascin	4.4366	0.0278
SL000586	Thrombin	3.6749	0.0112
SL000124	72 kDa type IV collagenase	2.2017	0.0366
SL000587	Thyroglobulin	1.5823	0.0123
SL008378	Eukaryotic translation initiation factor 4E-binding protein 2	2.3063	0.0278
SL003658	Aflatoxin B1 aldehyde reductase member 2	4.4075	0.0278
SL012188	Epidermal growth factor receptor substrate 15-like 1	2.4222	0.0278
SL007022	Heterogeneous nuclear ribonucleoprotein Q	2.2389	0.0366
SL011211	Eukaryotic translation initiation factor 4 gamma 2	3.9989	0.0476
SL003304	Insulin-like growth factor 1 receptor	4.8154	0.0278
SL011770	Leucine carboxyl methyltransferase 1	2.3302	0.0112
SL012168	Protein lin-7 homolog B	2.0221	0.0112
SL011768	NudC domain-containing protein 3	3.0617	0.014
SL008331	Proliferation-associated protein 2G4	8.1852	0.0366
SL005493	Serum paraoxonase/arylesterase 1	2.2446	0.0476
SL011772	Pescadillo homolog	2.4413	0.0123
SL005358	Phosphatidylethanolamine-binding protein 1	1.7482	0.0366
SL004901	Protein disulfide-isomerase	2.2272	0.0217
SL011202	Alpha-soluble NSF attachment protein	8.6969	0.0476
SL006088	Sphingosine kinase 1	2.9129	0.0112
SL000057	Thymidine kinase, cytosolic	2.5688	0.0278
SL011809	dCTP pyrophosphatase 1	3.1315	0.0217
SL004940	Tyrosine-protein phosphatase non-receptor type 6	4.1482	0.0217
SL013489	Protein amnionless	1.8579	0.0476
SL013490	Brother of CDO	1.6927	0.0366
SL013488	C-type lectin domain family 1 member B	2.0587	0.0278
SL000572	Serum amyloid A-1 protein	2.464	0.0278
SL002922	Intercellular adhesion molecule 1	2.0226	0.0278
SL007752	Death-associated protein kinase 2	2.7028	0.0366
SL013570	Dual specificity tyrosine-phosphorylation-regulated kinase 3	1.8922	0.0169
SL007003	Desert hedgehog protein N-product	2.2541	0.014
SL004334	Fibroblast growth factor 16	2.652	0.014
SL014308	Fibroblast growth factor 8 isoform A	2.162	0.0476
SL004348	Interferon lambda-1	1.7932	0.014
SL004349	Interferon lambda-2	2.7276	0.0278
SL009988	Disintegrin and metalloproteinase domain-containing protein 12	2.4312	0.0123
SL003674	Bcl-2-like protein 1	2.6293	0.0112
SL013988	Carbohydrate sulfotransferase 2	2.4002	0.0366
SL014130	Carbohydrate sulfotransferase 6	2.2787	0.014
SL006713	Collectin-11	2.6105	0.0123
SL009045	Ectonucleotide pyrophosphatase/phosphodiesterase family member 7	1.6757	0.0366
SL014093	Ectonucleoside triphosphate diphosphohydrolase 3	2.58	0.0169
SL014028	Ectonucleoside triphosphate diphosphohydrolase 5	1.9692	0.0112
SL014088	Fc receptor-like protein 3	2.5907	0.0112
SL007024	Gremlin-1	2.3947	0.0217
SL014096	Leucine-rich repeat transmembrane neuronal protein 1	1.8922	0.0366
SL014108	Leucine-rich repeat transmembrane neuronal protein 3	2.0209	0.0366
SL014069	Proprotein convertase subtilisin/kexin type 7	1.9232	0.0278
SL006998	3-phosphoinositide-dependent protein kinase 1	2.7513	0.0476
SL014029	Sphingosine kinase 2	2.4789	0.0278
SL007502	Carbohydrate sulfotransferase 15	4.7239	0.0476
SL004908	Tropomyosin beta chain	2.6474	0.0123
SL010519	Tyrosine-protein kinase ZAP-70	2.3901	0.014
SL000314	Complement C3b	2.6716	0.0278
SL000321	Complement C5b-C6 complex	3.7434	0.0366
SL001691	Fibroblast growth factor 7	2.4021	0.0112
SL005187	Interleukin-3 receptor subunit alpha	1.9931	0.014
SL005188	Interleukin-5 receptor subunit alpha	2.1378	0.0217
SL000470	Interleukin-11	2.0928	0.0476
SL000522	Macrophage metalloelastase	2.9068	0.0278
SL000535	Platelet-derived growth factor subunit A	2.2711	0.0112
SL004363	Stem cell growth factor-alpha	2.6082	0.014
SL012740	A disintegrin and metalloproteinase with thrombospondin motifs 15	2.5276	0.0278
SL008644	ADP-ribosyl cyclase/cyclic ADP-ribose hydrolase 2	6.2645	0.0112
SL009768	Chromobox protein homolog 5	2.3735	0.014
SL014092	Cell adhesion molecule-related/down-regulated by oncogenes	2.1387	0.0217
SL014048	Collagen alpha-1(XXIII) chain	2.5557	0.0278
SL008822	Adhesion G protein-coupled receptor E2	2.8485	0.0366
SL014071	Leucine-rich repeat transmembrane protein FLRT1	3.5925	0.0123
SL014094	Adhesion G-protein coupled receptor G5	2.378	0.0112
SL014111	Kin of IRRE-like protein 3	2.1584	0.0296
SL013969	Kynureninase	2.9781	0.014
SL012108	1-phosphatidylinositol 4,5-bisphosphate phosphodiesterase gamma-1	2.962	0.0366
SL013989	R-spondin-2	2.8345	0.0112
SL014468	SH2 domain-containing protein 1A	2.3265	0.014
SL014091	VPS10 domain-containing receptor SorCS2	2.4712	0.0278
SL011499	Pancreatic hormone	2.822	0.0123
SL008085	3-hydroxyisobutyrate dehydrogenase, mitochondrial	2.5871	0.0278
SL000597	Lymphotoxin-alpha	2.2631	0.014
SL010830	Protein 4.1	6.5946	0.0366
SL004253	Estradiol 17-beta-dehydrogenase 1	2.1577	0.014
SL005361	Apolipoprotein D	3.087	0.0123
SL000479	Interleukin-3	2.3275	0.014
SL007869	Peptidyl-prolyl cis-trans isomerase B	1.9235	0.0278
SL008590	Olfactomedin-4	2.3447	0.0217
SL012754	Acid sphingomyelinase-like phosphodiesterase 3a	2.294	0.0112
SL016129	Protein FAM107B	2.4827	0.014
SL000347	Corticosteroid-binding globulin	2.3378	0.0112
SL007871	UMP-CMP kinase	1.9968	0.0169
SL016148	gp41 C34 peptide, HIV	2.3161	0.0123
SL008072	Collagen alpha-1(VIII) chain	3.0194	0.0123
SL016128	Thioredoxin domain-containing protein 12	4.1266	0.014
SL004156	Tumor necrosis factor receptor superfamily member 10A	2.465	0.0112
SL004080	Bone morphogenetic protein receptor type-1A	2.4003	0.0278
SL004133	Bone morphogenetic protein receptor type-2	2.9624	0.014
SL004160	BDNF/NT-3 growth factors receptor	2.1932	0.0123
SL003310	Vascular endothelial growth factor A, isoform 121	2.1403	0.0112
SL007756	Growth/differentiation factor 2	2.8838	0.0217
SL000021	Insulin	1.9726	0.0169
SL009951	Protein Wnt-7a	2.4415	0.0169
SL003461	Corticotropin	2.6303	0.014
SL003710	Caspase-2	2.545	0.0366
SL000022	D-dimer	10.8955	0.014
SL004482	Endoglin	1.678	0.0278
SL004064	Phospholipase A2	3.5628	0.0169
SL003643	Glutathione S-transferase P	1.6382	0.0278
SL001766	Human Chorionic Gonadotropin	2.4815	0.0366
SL003182	Integrin alpha-V: beta-5 complex	2.2809	0.0366
SL003189	C-C motif chemokine 19	3.5219	0.0112
SL005201	Muellerian-inhibiting factor	1.981	0.0217
SL000139	Epiregulin	2.1392	0.014
SL004605	40S ribosomal protein SA	2.0375	0.0112
SL012538	Cerebral dopamine neurotrophic factor	1.7916	0.0112
SL011708	cAMP-regulated phosphoprotein 19	2.0223	0.0112
SL005675	ATP synthase subunit beta, mitochondrial	1.8102	0.0217
SL008177	Complement component 1 Q subcomponent-binding protein, mitochondrial	2.3492	0.0217
SL004866	Carbonic anhydrase 1	3.8951	0.0278
SL003728	Baculoviral IAP repeat-containing protein 3	2.5839	0.0169
SL008178	Dermatopontin	2.5809	0.0112
SL006378	S-formylglutathione hydrolase	7.1355	0.0169
SL005352	Fatty acid-binding protein, epidermal	2.7303	0.0278
SL012248	Focal adhesion kinase 1	2.9342	0.0123
SL010373	Immunoglobulin alpha Fc receptor	3.3279	0.0217
SL002036	Fibroblast growth factor receptor 4	2.2254	0.0123
SL003341	Fibrinogen gamma chain	5.6	0.014
SL006460	Platelet glycoprotein Ib alpha chain	2.9915	0.0123
SL012469	Glypican-5	2.932	0.0169
SL000670	Glutathione S-transferase A3	3.3594	0.0217
SL002756	Heterogeneous nuclear ribonucleoprotein K	2.861	0.0366
SL006448	Histidine-rich glycoprotein	2.3485	0.0217
SL011616	Eukaryotic initiation factor 4A-III	3.8519	0.0217
SL002646	Matrix metalloproteinase-14	2.1844	0.0169
SL007453	Mitogen-activated protein kinase 11	2.4323	0.0278
SL007281	Mitogen-activated protein kinase 12	2.2022	0.0112
SL006993	Mitogen-activated protein kinase 13	4.4844	0.0278
SL006920	Mitogen-activated protein kinase 14	5.1204	0.0476
SL003685	Nicotinamide phosphoribosyltransferase	3.6905	0.0123
SL004296	Adenylate kinase isoenzyme 1	9.0279	0.0278
SL004915	Chloride intracellular channel protein 1	6.9123	0.0476
SL006091	Cytoplasmic protein NCK1	2.5819	0.0112
SL003440	Platelet-activating factor acetylhydrolase	2.6669	0.0169
SL004932	Peroxiredoxin-5, mitochondrial	3.1012	0.0169
SL003653	Phosphoglycerate kinase 1	2.6773	0.0217
SL009792	Adenylosuccinate lyase	3.6697	0.0278
SL002522	Retinoblastoma-associated protein	2.8073	0.0169
SL008059	40S ribosomal protein S3	3.894	0.0112
SL006528	Prolyl endopeptidase FAP	3.0091	0.014
SL009868	FACT complex subunit SSRP1	2.6802	0.0476
SL004737	Tropomyosin alpha-1 chain	2.5518	0.0112
SL000142	Thymidylate synthase	4.5228	0.0476
SL004782	Tumor necrosis factor-inducible gene 6 protein	6.209	0.0217
SL004853	ICOS ligand	2.0122	0.0217
SL011100	CD226 antigen	2.248	0.014
SL014229	CD83 antigen	3.1242	0.0169
SL014208	Cytotoxic and regulatory T-cell molecule	2.6958	0.0186
SL003739	Tumor necrosis factor receptor superfamily member 6B	2.5772	0.0123
SL004791	Tumor necrosis factor receptor superfamily member 25	2.7787	0.0278
SL014294	Ephrin type-A receptor 10	2.5707	0.0217
SL007179	Ephrin type-B receptor 2	1.918	0.0112
SL008414	Ephrin type-B receptor 6	2.2983	0.0112
SL004849	X-linked interleukin-1 receptor accessory protein-like 2	3.1876	0.0169
SL005174	Interleukin-17 receptor B	2.274	0.0112
SL005183	Interleukin-22 receptor subunit alpha-2	2.8523	0.014
SL005185	Interleukin-23 receptor	2.4192	0.0112
SL005189	Interleukin-7 receptor subunit alpha	2.9897	0.0112
SL007328	Protein jagged-1	3.0864	0.0123
SL007774	Protein jagged-2	2.5765	0.0123
SL009202	Junctional adhesion molecule-like	2.4558	0.014
SL014269	Killer cell immunoglobulin-like receptor 3DL2	3.3012	0.0169
SL014209	Killer cell lectin-like receptor subfamily F member 1	3.0122	0.0278
SL005195	Lymphocyte activation gene 3 protein	3.0476	0.0169
SL005197	Lysosome membrane protein 2	2.1013	0.0476
SL005200	MHC class I polypeptide-related sequence B	2.3913	0.0366
SL014288	Cell surface glycoprotein CD200 receptor 1	2.3405	0.014
SL005207	Natural cytotoxicity triggering receptor 1	3.1913	0.0169
SL005208	Reticulon-4 receptor	2.1655	0.0112
SL007356	Neurogenic locus notch homolog protein 2	2.2607	0.0278
SL005703	Neurogenic locus notch homolog protein 1	3.9439	0.0123
SL005209	Neurogenic locus notch homolog protein 3	2.5652	0.0112
SL005210	Neuronal cell adhesion molecule	2.8294	0.0112
SL009054	Neurexin-1-beta	2.4993	0.0217
SL008728	Neurexin-3-beta	1.9954	0.0366
SL014268	OX-2 membrane glycoprotein	2.7972	0.0123
SL005212	Prolactin receptor	2.6651	0.0112
SL005213	Tumor necrosis factor receptor superfamily member 19L	2.4356	0.0217
SL007680	Roundabout homolog 2	2.7236	0.0112
SL014148	Roundabout homolog 3	2.4466	0.0112
SL008309	Reticulon-4	1.9363	0.0123
SL005214	Semaphorin-6A	3.3867	0.0169
SL014228	SLAM family member 6	2.9051	0.0217
SL005221	Scavenger receptor class F member 1	3.0047	0.0217
SL005222	Scavenger receptor class F member 2	3.2041	0.0217
SL005223	Interleukin-27 receptor subunit alpha	2.2227	0.0123
SL002078	TGF-beta receptor type-2	2.6532	0.0169
SL007547	Hepatitis A virus cellular receptor 2	2.6517	0.0169
SL004366	Tumor necrosis factor receptor superfamily member 12A	2.5872	0.0278
SL005231	Netrin receptor UNC5D	1.8527	0.0476
SL011406	High affinity cAMP-specific 3',5'-cyclic phosphodiesterase 7A	2.8927	0.0366
SL016548	AMP Kinase (alpha1beta1gamma1)	2.5203	0.0123
SL006476	Glycylpeptide N-tetradecanoyltransferase 1	4.1003	0.0169
SL016554	High affinity cGMP-specific 3',5'-cyclic phosphodiesterase 9A	3.1111	0.0112
SL007373	Peptidyl-prolyl cis-trans isomerase D	2.8481	0.0217
SL005308	Proteasome activator complex subunit 3	2.1115	0.0476
SL015728	Glucokinase regulatory protein	2.803	0.0278
SL006921	[Pyruvate dehydrogenase (acetyl-transferring)] kinase isozyme 1, mitochondrial	2.536	0.0112
SL006189	Kinesin-like protein KIF23	2.6755	0.014
SL016557	3-hydroxy-3-methylglutaryl-coenzyme A reductase	2.5233	0.0476
SL007145	Nuclear receptor subfamily 1 group D member 1	2.3418	0.0169
SL013928	Peptidyl-prolyl cis-trans isomerase E	2.428	0.014
SL005730	cGMP-dependent 3',5'-cyclic phosphodiesterase	1.5392	0.0217
SL016566	Serine/threonine-protein kinase 17B	2.8158	0.014
SL010928	Inosine-5'-monophosphate dehydrogenase 2	2.0539	0.0112
SL016555	Dual 3',5'-cyclic-AMP and -GMP phosphodiesterase 11A	2.1265	0.0112
SL011400	Calcium/calmodulin-dependent 3',5'-cyclic nucleotide phosphodiesterase 1A	3.1809	0.014
SL016553	cGMP-inhibited 3',5'-cyclic phosphodiesterase A	2.5401	0.014
SL011404	cAMP-specific 3',5'-cyclic phosphodiesterase 4D	2.2786	0.0112
SL011405	cGMP-specific 3',5'-cyclic phosphodiesterase	2.6614	0.0112
SL016567	Mitogen-activated protein kinase kinase kinase 7:TGF-beta-activated kinase 1 and MAP3K7-binding protein 1 fusion	2.6673	0.0123
SL010488	Abelson tyrosine-protein kinase 2	2.183	0.014
SL014470	Breast cancer anti-estrogen resistance protein 3	2.0779	0.0123
SL003520	Calreticulin	1.9479	0.014
SL005725	GRB2-related adapter protein 2	2.5149	0.014
SL003331	Matrix metalloproteinase-16	2.6875	0.0123
SL007310	Ras-related C3 botulinum toxin substrate 3	3.2083	0.0169
SL014488	Proto-oncogene vav	4.9845	0.0366
SL016563	Mitochondrial glutamate carrier 2	2.1624	0.0169
SL000052	Troponin T, cardiac muscle	2.028	0.0123
SL016828	Epidermal growth factor receptor variant III	2.0751	0.0278
SL004131	T-lymphocyte activation antigen CD86	2.3	0.014
SL003717	Caspase-10	2.4709	0.0217
SL008703	Carboxypeptidase E	1.9006	0.0112
SL006675	Cytoskeleton-associated protein 2	2.1966	0.0278
SL000130	G2/mitotic-specific cyclin-B1	2.5278	0.0217
SL012881	Glypican-6	2.6034	0.0217
SL004145	Tumor necrosis factor receptor superfamily member 14	2.5513	0.0112
SL000655	Keratin, type I cytoskeletal 18	2.5718	0.014
SL003080	Macrophage migration inhibitory factor	6.1637	0.0366
SL014113	Neuroligin-4, X-linked	2.967	0.0123
SL008574	Osteomodulin	2.7041	0.0123
SL002702	Serine/threonine-protein kinase pim-1	2.8412	0.0123
SL003722	RAC-beta serine/threonine-protein kinase	3.1076	0.0278
SL010470	Semaphorin-3E	3.6607	0.0169
SL007336	Protein SET	1.764	0.0476
SL004671	Tumor necrosis factor receptor superfamily member 13C	2.5622	0.0278
SL016130	Transcription factor IIIB 90 kDa subunit	2.1021	0.014
SL002731	Tumor necrosis factor receptor superfamily member 6	2.5559	0.0217
SL003184	Leptin receptor	2.692	0.0169
SL007295	Cadherin-15	1.9686	0.014
SL003690	Tumor necrosis factor receptor superfamily member 11A	2.0922	0.0123
SL001761	Troponin I, cardiac muscle	3.771	0.0366
SL002505	Atrial natriuretic factor	2.629	0.014
SL008835	Asialoglycoprotein receptor 1	2.7766	0.014
SL007471	Collectin-12	3.3304	0.0123
SL000658	Growth arrest-specific protein 1	2.2745	0.0169
SL000454	Heat shock protein HSP 90-beta	1.7619	0.0217
SL011068	Interleukin-17 receptor C	2.2962	0.0112
SL000556	Protein kinase C gamma type	1.8967	0.0366
SL000563	C-C motif chemokine 5	2.7147	0.0169
SL013754	Ras GTPase-activating protein 1	2.8501	0.0217
SL010467	Repulsive guidance molecule A	1.976	0.0217
SL011588	40S ribosomal protein S3a	3.0735	0.0123
SL003177	Intercellular adhesion molecule 2	2.6054	0.0366
SL016928	SLAM family member 7	2.0594	0.0112
SL010516	Proto-oncogene tyrosine-protein kinase Src	5.6587	0.0476
SL010250	Stress-induced-phosphoprotein 1	7.3972	0.0278
SL010384	Testican-1	2.3789	0.0476
SL004859	Tumor necrosis factor receptor superfamily member 18	2.6567	0.0278
SL004157	Tumor necrosis factor receptor superfamily member 10B	2.4666	0.0217
SL000011	alpha-Fetoprotein	2.8056	0.0112
SL000305	beta-nerve growth factor	2.214	0.0278
SL003362	Complement C3d fragment	3.779	0.014
SL007195	CD70 antigen	2.7726	0.0217
SL005155	Teratocarcinoma-derived growth factor 1	1.9936	0.0278
SL000408	Erythropoietin	2.6349	0.0112
SL004248	Glial cell line-derived neurotrophic factor	2.6715	0.0169
SL000458	Interferon gamma receptor 1	1.7943	0.0217
SL004714	Leukemia inhibitory factor receptor	2.0517	0.0112
SL004683	Noggin	2.9595	0.0112
SL004230	Microtubule-associated protein tau	2.1804	0.0476
SL005688	14-3-3 protein zeta/delta	1.6273	0.0278
SL004910	Fructose-bisphosphate aldolase A	8.4877	0.0476
SL003700	Bcl2-associated agonist of cell death	2.2459	0.014
SL009207	Dynactin subunit 2	2.5357	0.014
SL005685	Elongation factor 1-beta	2.926	0.014
SL002071	Gastrin-releasing peptide	2.0969	0.0169
SL012148	Peroxisomal targeting signal 1 receptor	2.3048	0.0278
SL004690	WNT1-inducible-signaling pathway protein 3	2.8133	0.0112
SL002517	Tumor necrosis factor	4.1326	0.0169
SL004365	Tumor necrosis factor ligand superfamily member 12	3.3563	0.0112
SL000598	Thrombopoietin	1.6308	0.0278
SL003970	Parathyroid hormone	2.6203	0.0123
SL011510	Somatostatin-28	3.6312	0.0476
SL007242	Dual specificity mitogen-activated protein kinase kinase 3	2.7397	0.0112
SL000074	Cellular tumor antigen p53	4.869	0.0169
SL012395	Netrin-1	2.8794	0.014
SL004838	Leukocyte surface antigen CD47	2.7617	0.0123
SL014896	Ankyrin-2	2.1016	0.0278
SL008071	14-3-3 protein theta	2.296	0.0217
SL012774	Cysteine-rich with EGF-like domain protein 1	1.8869	0.0278
SL005403	Vesicular integral-membrane protein VIP36	2.4193	0.0123
SL017328	Myosin-binding protein C, slow-type	2.4624	0.0169
SL002785	N-terminal pro-BNP	2.6561	0.0217
SL011498	Pituitary adenylate cyclase-activating polypeptide 38	1.7412	0.0476
SL005266	Alpha-synuclein	2.5265	0.0476
SL003993	Bone morphogenetic protein 6	2.049	0.0366
SL012517	R-spondin-4	2.8422	0.0112
SL004837	Inhibin beta A chain:Inhibin beta B chain heterodimer	2.4323	0.0169
SL000062	Prostate-specific antigen	3.7876	0.0123
SL002762	Chromogranin-A	3.0011	0.0112
SL000645	Stromelysin-2	4.8283	0.0112
SL006527	EGF-containing fibulin-like extracellular matrix protein 1	2.379	0.0123
SL017529	Kelch-like ECH-associated protein 1	3.5033	0.014
SL000542	Integrin alpha-IIb: beta-3 complex	2.5045	0.0217
SL003170	C-C motif chemokine 26	2.6398	0.0112
SL018938	Small ubiquitin-related modifier 3	1.8325	0.0476
SL001713	Interleukin-17A	2.8783	0.0169
SL008094	Phosphoglucomutase-1	2.3562	0.0169
SL018891	Down syndrome cell adhesion molecule	3.2061	0.0112
SL000001	Mucin-1	2.3878	0.0123
SL007217	Interferon gamma receptor 2	2.6288	0.0169
SL004733	Low-density lipoprotein receptor-related protein 1, soluble	3.3657	0.0217
SL004475	Interferon alpha/beta receptor 1	2.3567	0.0123
SL008486	Galectin-9	3.4713	0.0217
SL018946	Ubiquitin-conjugating enzyme E2 G2	2.5554	0.0217
SL009210	Pro-opiomelanocortin	2.1644	0.0169
SL018887	Quinone oxidoreductase-like protein 1	2.958	0.0123
SL018900	Formimidoyltransferase-cyclodeaminase	2.6668	0.0278
SL018947	Ubiquitin carboxyl-terminal hydrolase 25	2.4343	0.0169
SL009948	Plexin-B2	2.4655	0.0112
