# Supplementary material for: Airway host-microbiome interactions in chronic obstructive pulmonary disease
Source: Respir Res. 2019 Jun 6;20:113. doi: 10.1186/s12931-019-1085-z (PMC6555748; doi:10.1186/s12931-019-1085-z)
Supplement: Supplementary file 3 — Cross associations among microbiome (9 microbiome genera and Shannon diversity), host transcriptome (9 tPCs) and proteome (8 pPCs) data both across all samples and within stable samples in the multivariate analysis. FDR P-values are indicated in the table. Significant positive correlations are highlighted in red. Significant negative correlations are highlighted in blue. (XLSX 15 kb) [file 12931_2019_1085_MOESM3_ESM.xlsx]

## Sheet: Sheet1
	Microbiome	tPC1	tPC2	tPC3	tPC4	tPC5	tPC6	tPC7	tPC8	tPC9	pPC1	pPC2	pPC3	pPC4	pPC5	pPC6	pPC7	pPC8
All samples	Veillonella	0.567	0.047	0.914	0.387	0.315	0.529	0.711	0.819	0.7	0.04047	0.824	0.53629	0.62016	0.40431	0.19023	0.61919	0.04292
	Prevotella	0.343	0.421	0.038	0.254	0.93	0.917	0.591	0.595	0.143	0.5215	0.9447	0.0071	0.1098	0.0185	0.7554	0.0149	0.3402
	Haemophilus	0.007	0.0001	0.003	0.972	0.675	0.411	0.009	0.329	0.019	0.0088	0.06	0.0013	0.69	0.249	0.474	0.642	0.562
	Streptococcus	0.194	0.175	0.29	0.67	0.585	0.869	0.026	0.361	0.362	0.2948	0.346	0.9194	0.6896	0.4521	0.9253	0.1255	0.6122
	Moraxella	0.027	0.454	0.877	0.0005	0.091	0.298	0.013	0.016	0.02	0.0012	0.544	0.0458	0.451	0.13	0.403	0.853	0.524
	Megasphaera	0.0002	0.947	0.149	0.034	0.278	0.784	0.908	0.842	0.793	0.3086	0.3609	0.058	0.6664	0.5087	0.0132	0.0001	0.8441
	Neisseria	0.005	0.922	0.26	0.294	0.206	0.05	0.192	0.178	0.225	0.028	0.0604	0.2146	0.2545	0.0198	0.0132	0.0173	0.0631
	S24-7	0.716	0.726	0.378	0.519	0.945	0.835	0.803	0.575	0.462	0.6652	0.1245	0.0408	0.2369	0.206	0.5781	0.4897	0.5528
	Selenomonas	0.289	0.969	0.132	0.24	0.094	0.04	0.33	0.207	0.479	0.0018	0.1376	0.5798	0.1208	0.7238	0.6875	0.1318	0.2917
	Shannon	0.012	0.102	0.024	0.907	0.513	0.026	0.037	0.062	0.919	0.04435	0.53768	0.78375	0.09705	0.02904	0.56195	0.58017	0.08508
Stable samples	Veillonella	0.267	0.055	0.053	0.246	0.259	0.949	0.079	0.825	0.53	0.04899	0.10306	0.09536	0.23381	0.71173	0.47382	0.9923	0.33793
	Prevotella	0.366	0.356	0.267	0.507	0.564	0.673	0.267	0.897	0.272	0.73396	0.05424	0.20648	0.03421	0.86017	0.38479	0.70165	0.50063
	Haemophilus	0.096	0.006	0.04	0.359	0.76	0.623	0.16	0.306	0.509	0.029634	0.03366	0.002486	0.077172	0.748162	0.288347	0.730047	0.604623
	Streptococcus	0.801	0.639	0.728	0.277	0.563	0.003	0.084	0.863	0.514	0.03371	0.927555	0.58004	0.353649	0.764496	0.818666	0.615947	0.24409
	Moraxella	0.398	0.591	0.811	0.46	0.572	0.345	0.745	0.13	0.244	0.4555	0.9728	0.2613	0.5943	0.952	0.9648	0.2991	0.7887
	Megasphaera	0.579	0.43	0.019	0.495	0.387	0.072	0.451	0.668	0.784	0.382	0.76	0.8017	0.6946	0.7982	0.2724	0.6708	0.2512
	Neisseria	0.728	0.491	0.952	0.436	0.094	0.597	0.495	0.834	0.598	0.2278	0.663	0.5832	0.7031	0.464	0.8465	0.5478	0.9865
	S24-7	0.387	0.729	0.523	0.822	0.418	0.9	0.032	0.718	0.002	0.23024	0.83336	0.88565	0.56402	0.95214	0.41595	0.95986	0.2083
	Selenomonas	0.024	0.59	0.5	0.58	0.896	0.918	0.571	0.883	0.56	0.748451	0.013302	0.648749	0.031416	0.067473	0.702368	0.385095	0.04758
	Shannon	0.06	0.097	0.076	0.334	0.262	0.367	0.923	0.07	0.263	0.249422	0.03576	0.134876	0.0193968	0.334286	0.580732	0.765279	0.413252
		tPC1	tPC2	tPC3	tPC4	tPC5	tPC6	tPC7	tPC8	tPC9
All samples	pPC1	0.05882	0.02037	0.22837	0.01411	0.41717	0.03369	0.2321	0.09443	0.57937
	pPC2	0.23825	0.67491	0.25621	0.2011	0.17647	0.84343	0.92772	0.65732	0.5461
	pPC3	0.1209	0.0004	0.5055	0.0877	0.4584	0.7654	0.0865	0.8636	0.0004
	pPC4	0.09016	0.38703	0.01598	0.77065	0.28308	0.96097	0.21402	0.39553	0.68973
	pPC5	0.3375	0.9699	0.7767	0.7236	0.768	0.2784	0.891	0.7366	0.2046
	pPC6	0.9595	0.0085	0.7782	0.0295	0.5918	0.4501	0.0426	0.1605	0.1785
	pPC7	0.0211	0.0161	0.0688	0.0608	0.1289	0.0537	0.2012	0.65	0.9384
	pPC8	0.35994	0.05395	0.35232	0.02456	0.73484	0.72196	0.16179	0.02958	0.80165
Stable samples	pPC1	0.084	0.062	0.509	0.529	0.176	0.823	0.211	0.852	0.11
	pPC2	0.152	0.024	0.015	0.209	0.675	0.439	0.497	0.31	0.657
	pPC3	0.789	0.051	0.288	0.377	0.841	0.551	0.004	0.721	0.977
	pPC4	0.892	0.075	0.24	0.639	0.76	0.982	0.363	0.844	0.933
	pPC5	0.201	0.325	0.023	0.006	0.733	0.368	0.421	0.015	0.701
	pPC6	0.115	0.199	0.908	0.64	0.235	0.617	0.159	0.999	0.139
	pPC7	0.64	0.122	0.43	0.075	0.526	0.528	0.309	0.653	0.394
	pPC8	0.672	0.472	0.823	0.762	0.072	0.236	0.028	0.364	0.966
