# Supplementary material for: Airway host-microbiome interactions in chronic obstructive pulmonary disease
Source: Respir Res. 2019 Jun 6;20:113. doi: 10.1186/s12931-019-1085-z (PMC6555748; doi:10.1186/s12931-019-1085-z)
Supplement: Supplementary file 4 — a. Top 25 loadings by magnitude for each tPC. b. Top 25 loadings by magnitude for each pPC. c. Top 10 positively and negatively enriched pathways and their enrichment scores as shown in the heatmap in Fig. 4b. d. Top 25 significantly enriched positive and negative pathways (FDR P < 0.01) for the loadings of tPC1–9. (XLSX 103 kb) [file 12931_2019_1085_MOESM4_ESM.xlsx]

## Sheet: A. Top 25 loadings tPCs
GeneID	tPC1	tPC2	tPC3	tPC4	tPC5	tPC6	tPC7	tPC8	tPC9	Description
CSRP2BP	0.00947821	0.00389819	0.000497105	-0.00180652	-0.00180444	-0.000662587	0.000246152	0.00268162	-0.00064908	CSRP2 binding protein
ANKRD40	0.00944515	0.00629289	-0.00242475	-0.00283443	-0.00200554	-0.00127952	0.00029299	-0.000114872	-0.00329461	ankyrin repeat domain 40
BAZ1B	0.00944465	0.00444435	-0.00170652	-0.0014079	0.00016463	-0.00247926	0.00279582	-0.00107401	-0.00194538	bromodomain adjacent to zinc finger domain, 1B
SLC9A6	0.00942873	0.00299713	-0.00105059	-0.00191453	-0.0013881	-0.00291288	0.00156375	0.00188624	0.000913437	solute carrier family 9, subfamily A (NHE6, cation proton antiporter 6), member 6
ACTL6A	0.00942066	0.00396788	0.00207023	-0.000132505	-0.00315282	-0.000879706	0.00133563	0.0020392	-0.00371186	actin-like 6A
SPDEF	-0.00941992	0.00442935	0.000934108	-0.000618086	-0.00118548	0.00231699	0.00271322	-9.65e-05	-0.00208519	SAM pointed domain containing ETS transcription factor
AKIP1	0.00940617	0.00339063	-6.57e-06	-0.00271521	-0.00162966	0.000551278	0.000360726	7.48e-05	-0.00393666	A kinase (PRKA) interacting protein 1
MDH1	0.00939274	0.00466705	0.00124207	-0.00290394	-0.00479713	-0.000871548	-0.000553341	0.000267276	-0.00306068	malate dehydrogenase 1, NAD (soluble)
ZDHHC4	0.00939214	0.0047172	-8.73e-05	-0.00138093	7.21e-05	0.00125927	0.0417	-0.00206347	-0.000728319	zinc finger, DHHC-type containing 4
POGK	0.00939139	0.00746052	-0.0004541	-0.00194737	-0.00313623	-0.000236503	-0.000690939	0.00239078	-0.00216324	pogo transposable element with KRAB domain
MRPS35	0.00938946	0.00553127	0.000455008	-0.00357493	-0.0037126	-0.00111183	0.00184322	-8.36e-05	-0.00331328	mitochondrial ribosomal protein S35
OGFOD1	0.0093883	0.00486937	-0.00218577	-0.00125777	-0.00194119	-0.00128105	-0.00253887	0.000533109	-0.00419766	2-oxoglutarate and iron-dependent oxygenase domain containing 1
GATAD1	0.00938429	0.00431404	0.00141886	-0.00220701	0.000743465	-0.00170531	3.63e-06	0.00192222	-0.00235813	GATA zinc finger domain containing 1
CISD2	0.0093821	0.00578328	-0.00280431	-0.00154842	-0.002621	-0.00387541	-0.00102161	-0.000584952	0.000802331	CDGSH iron sulfur domain 2
SGOL2	0.009382	0.00551823	-0.000380729	-0.00151329	0.00114422	-0.00330762	0.000977845	0.00165206	-0.000820384	shugoshin-like 2 (S. pombe)
METTL5	0.00938184	0.00389076	0.00243277	-0.000341298	-0.00169229	-0.000255706	-0.00151075	-0.00217215	-0.00408218	methyltransferase like 5
FEZ2	0.00937895	0.00429679	0.000434302	-0.000853684	-0.00154419	-0.00374176	-0.00213886	-0.000432252	-0.00294377	fasciculation and elongation protein zeta 2 (zygin II)
RDH14	0.00937761	0.00604745	-0.00212226	0.00173481	-0.00238269	0.00251505	0.000328499	0.000709283	-0.00313918	retinol dehydrogenase 14 (all-trans/9-cis/11-cis)
NT5C1B.RDH14	0.00937761	0.00604745	-0.00212226	0.00173481	-0.00238269	0.00251505	0.000328499	0.000709283	-0.00313918	---
NDUFA8	0.00937588	0.00413321	-0.000557403	-0.00200096	-0.0022261	-0.000163912	-0.00192125	0.000120255	-0.00318107	NADH dehydrogenase (ubiquinone) 1 alpha subcomplex, 8, 19kDa
ZMYND11	0.00936864	0.00643405	-0.00273142	-0.00278217	2.66e-05	-0.00082165	0.000135167	-0.000126011	-0.00437981	zinc finger, MYND-type containing 11
IDE	0.00936787	0.00575299	-0.000190559	0.000188836	-0.00393955	0.000548409	0.000927498	-0.000140608	-0.00421803	insulin-degrading enzyme
PET117	0.00936394	0.00568183	0.00144751	-0.00257227	-0.00350006	0.00127161	0.00189692	0.00242233	-0.000769847	PET117 homolog (S. cerevisiae)
ADH5	0.0093615	0.00533405	-0.00185036	-0.00278173	-0.000812202	-0.00453242	-0.00156654	0.000481212	-0.00173521	alcohol dehydrogenase 5 (class III), chi polypeptide
NUP107	0.00936148	0.00589663	0.00114137	0.000887788	-0.00153623	-0.00282252	0.00208912	0.000450899	-0.00468289	nucleoporin 107kDa
SLC26A11	0.00125197	0.0265568	-0.000717874	-0.0073839	0.00560014	0.00832943	-0.00402889	-0.000258998	0.0030545	solute carrier family 26 (anion exchanger), member 11
CELF6	-0.000859062	0.0262784	-0.00231069	-0.0098955	-0.00499442	0.00337446	-0.00487678	-0.0022218	-0.00483921	CUGBP, Elav-like family member 6
IRAK1	0.000129616	0.0260908	-0.00660039	0.0049587	0.00286676	0.0111987	-0.00264767	-0.00258245	-0.000100136	interleukin-1 receptor-associated kinase 1
FAM50A	-0.00222772	0.0257145	-0.0028112	-0.00245449	0.00756837	-0.0016417	-0.0108458	0.000543492	-0.00447559	family with sequence similarity 50, member A
PLEKHM2	-0.00352327	0.0254083	-0.0027544	-0.00162608	0.00258213	0.00480648	-0.00707143	-0.00588917	0.00373682	pleckstrin homology domain containing, family M (with RUN domain) member 2
IL18BP	-0.000612024	0.0253888	-0.00677206	-0.0050181	-0.00556369	0.00244524	0.00153774	-0.0116622	0.00183379	interleukin 18 binding protein
M6PR	0.00137656	0.0253245	-0.0100157	-0.00316874	-0.011667	-0.0015758	-0.00501131	0.000849941	-0.00269378	mannose-6-phosphate receptor (cation dependent)
KIAA0196	-0.00147294	0.025173	-0.000265153	-0.00685272	-0.00789029	0.00223836	-0.0110717	0.00385352	0.000698981	KIAA0196
LONRF3	0.000569733	0.02515	-0.00169517	-0.00396963	0.00528617	0.00558545	-0.00301651	-0.00410415	0.000899001	LON peptidase N-terminal domain and ring finger 3
ACOX3	-0.00113206	0.0250271	-0.00415777	0.00272096	-0.00445482	0.00540243	-0.00514879	0.00312971	-0.00127429	acyl-CoA oxidase 3, pristanoyl
SLC25A34	-0.000454622	0.0249891	-0.00374965	-0.000550355	-0.00850902	0.00907988	-0.00183903	0.00932746	0.00542846	solute carrier family 25, member 34
MSANTD3	0.00234357	0.0248858	-0.00616152	-0.00573113	-0.00937096	0.00267494	0.00340468	0.00453683	-0.0022723	Myb/SANT-like DNA-binding domain containing 3
METTL6	-0.00224518	0.0248853	-0.00216968	-0.00023892	-0.00431598	-0.00316595	-0.00337333	0.00923128	0.00623933	methyltransferase like 6
DBF4	-0.000164086	0.0247931	-0.00516253	-0.0057491	-0.00490172	0.0117558	-0.00695874	0.00167119	-0.00980701	DBF4 zinc finger
FOXH1	-0.00192981	0.0247412	0.00831396	-0.00077982	0.00326367	0.0085595	0.00213175	-0.000823435	0.00876671	forkhead box H1
TEX10	-0.00180962	0.0247206	-0.00454717	-0.00937261	-0.0070543	0.00561621	-0.000611331	0.00287305	-0.0016017	testis expressed 10
GALNT11	0.000451782	0.0246244	-0.00728645	-0.00232593	0.0056486	-0.00568392	-0.0142252	-0.00110458	0.00727761	polypeptide N-acetylgalactosaminyltransferase 11
MOP.1	0.00122201	0.0245048	-0.00771766	0.00929311	-0.00478519	0.00604046	0.0021714	-0.00192172	0.00259139	---
SIRT1	-0.00274493	0.0244923	-0.00555349	-0.00689346	-0.000592603	0.00386279	0.000205177	0.00547869	-0.000537566	sirtuin 1
LAT	0.00372587	0.0244518	0.000478283	-0.00507616	-0.00303264	0.00992317	0.00139199	0.00348056	0.00123445	linker for activation of T cells
ZNF182	0.000535314	0.0244298	-0.00561727	-0.00641579	0.00349082	-0.000628662	-0.00702831	0.0134303	0.00247042	zinc finger protein 182
ATP6AP1	0.00144972	0.0244048	-0.00286202	-0.00603393	0.0040491	0.00147798	-0.0138079	-0.00593767	0.00622116	ATPase, H+ transporting, lysosomal accessory protein 1
LOC153577	-0.000406856	0.0243895	-0.00997863	-0.00308238	-0.000471093	0.00123589	-0.0016172	0.00819848	0.0091161	uncharacterized LOC153577
PHC1	0.000343655	0.0243142	-0.00930537	-0.00899849	-0.00462126	0.00466846	-0.00557278	0.00476931	-0.00642124	polyhomeotic homolog 1 (Drosophila)
SLC36A1	0.00101867	0.024179	0.000145575	0.000720122	0.00610384	-0.000978745	0.00511044	-0.0027006	0.00800597	solute carrier family 36 (proton/amino acid symporter), member 1
ALOX5	0.000265432	0.00154524	0.0253903	0.00508189	-0.00540542	0.00506925	0.00542564	0.000133314	0.00634115	arachidonate 5-lipoxygenase
FAM228B	-0.00376509	0.00119186	0.0242578	0.000729312	0.00244087	-0.00269608	-0.00461488	-0.00244792	0.00304474	family with sequence similarity 228, member B
DEF8	-0.00272228	-0.00146073	0.023997	0.00520423	-0.000616576	-0.00357628	0.00621186	0.000399157	-0.00353481	differentially expressed in FDCP 8 homolog (mouse)
ZNF587B	-0.00132978	0.00925573	0.0238759	0.000282914	0.00184063	-0.000479563	0.00129677	0.00538369	0.000483249	zinc finger protein 587B
ZNF700	-5.55e-05	0.00187067	0.0238348	0.00872376	0.00145808	-0.000158326	0.00502351	-0.000290983	-0.00355343	zinc finger protein 700
FAM98C	0.000676517	-0.0023543	0.0238061	0.000696707	0.00911009	0.00333587	0.00455687	-0.00243526	0.00258123	family with sequence similarity 98, member C
FCGRT	0.00284821	-0.00186039	0.0234906	0.0018548	0.00130009	0.00263165	0.00580721	-0.00431263	0.00324061	Fc fragment of IgG, receptor, transporter, alpha
TYROBP	0.000241304	0.00134089	0.0233806	0.00555003	-0.00228518	0.00901703	-0.00456682	-0.0092739	0.00330674	TYRO protein tyrosine kinase binding protein
PAM16	0.00179112	0.00605626	0.0231361	0.00198029	0.00273443	0.00215876	-0.00152246	0.00270206	0.0011816	presequence translocase-associated motor 16 homolog (S. cerevisiae)
ZNF692	-0.00240856	0.000229305	0.0230642	0.00678854	0.00810855	-0.00210305	0.00242989	0.00552691	-0.00363461	zinc finger protein 692
ARPC2	-0.000621619	-0.00220849	0.0228	0.000171251	0.00797639	0.00973116	0.00768462	0.00395411	-0.00220628	actin related protein 2/3 complex, subunit 2, 34kDa
TMCO6	0.00180179	0.0048496	0.0226701	0.00761103	-0.000413399	-0.0101878	0.0045029	0.00646854	0.000161204	transmembrane and coiled-coil domains 6
SNX9	0.00196405	0.0102929	-0.0225929	-0.00224507	-0.00064515	0.00522733	-0.00442188	0.00579846	0.00345643	sorting nexin 9
SURF1	0.00358651	0.00145973	0.0225481	0.00391993	-0.00518558	0.00639602	-0.00243223	-0.00343935	0.000656644	surfeit 1
TK2	0.00365313	-0.00435775	0.0225058	0.00163423	-0.0030722	0.00331439	-0.00358413	-0.000265511	0.00261792	thymidine kinase 2, mitochondrial
SLC5A3	0.000957293	0.00449334	-0.0224752	-0.00396193	0.00222886	-0.010726	0.00216067	0.00431269	0.000879541	solute carrier family 5 (sodium/myo-inositol cotransporter), member 3
TRAPPC12	0.00104022	0.00622105	0.0224106	0.010857	-0.00942129	-0.000941622	0.00877863	-0.00274299	-0.0011435	trafficking protein particle complex 12
FNIP2	0.00038512	0.0186197	-0.0223518	-0.00449307	0.000139593	-0.00659391	-0.00084004	0.0012368	0.0038625	folliculin interacting protein 2
SUMO1	-0.00239809	0.0025326	0.0218733	0.00314406	-0.000260576	0.00159288	0.00480279	0.00815599	0.00932323	small ubiquitin-like modifier 1
PIGG	0.00171757	0.0109101	0.0218629	0.00734207	-0.00577932	0.00117479	0.00407171	0.011837	-0.00304521	phosphatidylinositol glycan anchor biosynthesis, class G
ALG6	0.00309115	0.00382298	0.0218099	0.00874626	-0.0107842	-0.00437143	0.00520546	0.00521034	0.00323288	ALG6, alpha-1,3-glucosyltransferase
CIDEB	-0.000577896	0.00287964	0.0217914	0.0073614	-0.0049351	0.00616046	0.00578368	0.000424131	-0.0043318	cell death-inducing DFFA-like effector b
NEDD8	-7.88e-05	-0.00253404	0.0215796	0.00346159	-0.00524768	-0.0082636	0.00293342	-0.00841269	0.0112462	neural precursor cell expressed, developmentally down-regulated 8
TIMP2	-0.00236409	-0.00222013	0.0214373	-0.00125833	0.00205516	0.0137699	-0.00771707	-0.00146267	-0.000232441	TIMP metallopeptidase inhibitor 2
ACSS2	-0.00155602	-0.00112522	0.0213302	0.00401334	-0.00260139	0.00355433	0.00706588	-0.00109813	0.0017545	acyl-CoA synthetase short-chain family member 2
ASCL2	-0.000172759	0.0043746	-0.0019207	0.0274789	-0.00245158	0.00464133	-0.00314632	-0.000325783	-0.00619456	achaete-scute family bHLH transcription factor 2
GSDMB	-0.00147201	0.00125918	0.00346325	0.0267766	0.00671895	-0.00346825	-0.000684219	0.00426364	0.000303212	gasdermin B
IFNA10	-0.000541318	0.00692208	0.00126007	0.0267455	-0.00444762	0.00107421	0.00627964	0.000930181	0.00329227	interferon, alpha 10
ANXA2R	-0.000835713	0.00306806	-0.00833607	0.0261076	3.94e-05	0.00123764	-0.00114371	-0.00459087	0.00610585	annexin A2 receptor
TRIM71	-0.00147234	0.00695364	-0.0102917	0.0252359	-2.73e-05	0.00521274	0.00589851	-0.00075658	0.00603345	tripartite motif containing 71, E3 ubiquitin protein ligase
MOV10	-0.00339259	0.00424474	-0.00121308	0.0251286	-0.00352957	-0.00573452	-0.0120319	0.00562155	-0.000919924	Mov10, Moloney leukemia virus 10, homolog (mouse)
VAMP5	0.000704876	0.000152631	-0.00673728	0.0250561	-0.00427307	0.00151344	-0.00161603	-0.00273827	-0.00573046	vesicle-associated membrane protein 5
C4orf32	0.00295965	0.00462246	-0.00126891	0.0248936	-0.00449425	-0.00949338	0.0027917	0.00433883	-0.00353818	chromosome 4 open reading frame 32
MS4A6A	0.000568661	0.0117939	0.00258491	0.0248097	-0.00469423	-0.00480655	0.00583688	-0.00432465	-0.00764479	membrane-spanning 4-domains, subfamily A, member 6A
NOD1	0.00477316	0.00448789	0.00143572	0.0247534	-0.00134145	-0.000152344	-0.0097129	-0.000802308	-0.000101337	nucleotide-binding oligomerization domain containing 1
LOC101928809	-0.000419272	0.00121191	-0.013089	0.0244326	-0.000672329	0.00331656	-0.000450956	-0.00249542	0.00330661	uncharacterized LOC101928809
FBXO6	-0.000174438	0.00583309	0.00149403	0.0243728	-0.00763507	-0.00517396	-0.00956332	0.00381748	0.00610345	F-box protein 6
ITIH4	0.00115082	0.00468757	0.00472979	0.0242333	-0.00279988	0.00257084	-0.000925515	0.000208883	0.00994312	inter-alpha-trypsin inhibitor heavy chain family, member 4
CCDC65	-0.00162809	0.00509	-0.0055983	0.0240849	0.00280191	-0.00296874	0.00245749	-0.00805846	-0.00495444	coiled-coil domain containing 65
TMEM110.MUSTN1	0.00172332	0.00350607	0.00472864	0.0240705	0.0087432	0.00660218	-0.00382386	-0.00461628	0.00270565	---
TMEM110	0.00172332	0.00350607	0.00472864	0.0240705	0.0087432	0.00660218	-0.00382386	-0.00461628	0.00270565	transmembrane protein 110
MUSTN1	0.00172332	0.00350607	0.00472864	0.0240705	0.0087432	0.00660218	-0.00382386	-0.00461628	0.00270565	musculoskeletal, embryonic nuclear protein 1
DCTN1.AS1	-0.000905744	-0.00231284	-0.00487644	0.0239188	0.00118234	0.004772	0.000213418	2.42e-05	0.00467646	---
ATR	0.00104618	0.00722858	0.0063327	0.0238041	-0.0131104	0.00069824	-0.0112533	0.00175208	-8.2e-05	ATR serine/threonine kinase
CYP4X1	-0.00117191	0.0011133	-0.0101266	0.0237465	-0.00203274	0.00563175	-0.00269342	-0.00507903	0.011655	cytochrome P450, family 4, subfamily X, polypeptide 1
ERC2	-0.0012632	0.00586041	-0.0116386	0.023679	-0.00145524	0.00327947	0.00365018	-0.0054856	-0.00389667	ELKS/RAB6-interacting/CAST family member 2
TDRD7	-0.00320136	0.00481195	-0.0047408	0.0236525	-0.00220197	-0.00319368	-0.0170975	0.00568393	-0.00420567	tudor domain containing 7
SCYL3	-0.00134326	-0.00618549	0.00282269	0.0235666	-0.00275784	6.91e-05	-0.00465316	0.00297007	-0.00326391	SCY1-like 3 (S. cerevisiae)
AGBL2	-0.00106178	0.00537398	-0.00683176	0.0235307	0.00602526	0.0101786	-0.00498841	-0.00365595	-0.00327089	ATP/GTP binding protein-like 2
LOC100653247	0.000742771	0.00160325	0.00930768	0.0235083	0.00165695	-0.000913882	0.0124	-0.00230037	0.00425511	dual specificity protein phosphatase 22-like
RCOR3	-0.00124262	0.000812288	-0.000637637	0.00272636	0.0281714	-0.00193461	-0.0061107	0.00106375	-0.00717801	REST corepressor 3
LOC101927552	-0.00210252	-0.000978538	0.000466454	-0.000377054	0.0281155	-0.00144066	-9.18e-05	0.00532214	-0.000162559	uncharacterized LOC101927552
KLC1	0.000270455	0.00909051	0.00675568	0.0012231	0.027387	0.00386464	-0.00679734	0.0048786	-0.00699889	kinesin light chain 1
DGKA	-5.89e-05	0.00589326	0.00463379	0.00942448	0.0273537	0.013157	0.00170386	0.00474284	-0.00140839	diacylglycerol kinase, alpha 80kDa
OGDH	0.00100417	-0.00190599	-0.00113557	-0.00372712	0.026836	0.00308618	0.000563366	0.00258975	0.00496794	oxoglutarate (alpha-ketoglutarate) dehydrogenase (lipoamide)
LOC102724967	0.00228044	0.00526495	-0.000572327	-0.00225494	0.0267944	-0.00334741	0.00224277	-0.00880524	0.00797773	uncharacterized LOC102724967
ATG9A	0.000362051	-0.00165928	0.00296905	-0.00383824	0.0267639	0.00680121	-0.00870507	-0.00167485	-0.000400172	autophagy related 9A
ZCCHC11	0.00202812	0.00293115	-0.00264994	-0.0107471	0.0267174	-0.00239069	0.00378991	0.00138708	0.000708631	zinc finger, CCHC domain containing 11
ZXDC	-4.57e-05	-0.00274329	0.00702862	-0.00562308	0.0264031	0.000628162	-0.00591648	0.00120934	-0.00811005	ZXD family zinc finger C
JDP2	-0.00132384	0.000785958	0.00472309	-0.000804253	0.0261451	0.000531489	0.00355652	0.00429807	-0.00127156	Jun dimerization protein 2
ZDHHC20	-0.00187313	0.00288586	-0.00496675	0.00352834	0.0260208	-0.005363	-0.00684283	-0.00163809	0.00343063	zinc finger, DHHC-type containing 20
ZBTB16	0.00184768	0.00484713	-0.00908126	0.00586225	0.0258379	0.00277754	0.000449794	-0.00597355	-0.00112226	zinc finger and BTB domain containing 16
LOC100132057	-0.000984311	0.010639	-0.000316435	-6.12e-05	0.025572	-0.00151849	-0.00820051	0.00780318	-0.00176818	phosphodiesterase 4D interacting protein pseudogene
KLF3	0.000765254	-0.00351661	-0.00749482	-0.00120223	0.0253006	0.0014851	-4.72e-06	0.00102999	-0.00112695	Kruppel-like factor 3 (basic)
CNOT8	-0.00306566	0.00102835	-0.00481625	0.00912255	0.0252637	-0.000175656	-0.00708962	-0.0033108	0.00713619	CCR4-NOT transcription complex, subunit 8
LRRC8B	0.00301654	0.0107961	0.00406483	0.0029038	0.0251602	-0.00500306	-0.00461667	0.0106548	-0.00311944	leucine rich repeat containing 8 family, member B
RASGEF1A	0.00348403	0.00642109	0.00600296	0.00538186	0.0249742	-0.00259726	-0.00549974	0.00425562	-0.00100743	RasGEF domain family, member 1A
RAB18	-0.00210481	-0.00133151	-0.00460003	-0.00746963	0.0247039	-0.00988297	-0.00732211	0.00276366	-0.00543137	RAB18, member RAS oncogene family
CNOT3	-0.00171848	0.00462287	0.00545523	0.00141812	0.0246989	0.00870574	-0.00318093	0.00661739	0.00238679	CCR4-NOT transcription complex, subunit 3
MEF2A	-0.00134431	0.00287299	0.00544026	0.0104478	0.0246819	-0.000314144	0.000200272	-0.00974201	0.00407515	myocyte enhancer factor 2A
LINC01127	0.00144786	0.000846423	0.00201102	-0.00439538	0.0246518	-0.00319202	0.00295615	0.00212149	0.00302891	long intergenic non-protein coding RNA 1127
ZFAND2B	-0.00128693	0.00499	0.00383562	-0.00474396	0.0245656	0.00184467	-0.008444	0.00576752	-0.00787676	zinc finger, AN1-type domain 2B
BROX	-0.00177388	0.00721405	0.00331232	0.000250122	0.0243805	0.0192435	0.000125138	0.00781098	-0.00160579	BRO1 domain and CAAX motif containing
SNRK	-0.000548506	-0.00444481	-0.00235965	-0.00809654	0.0242594	-0.00532906	0.00120452	0.00705013	0.00180486	SNF related kinase
AAK1	0.00115948	0.0021382	0.00279542	0.00483558	0.0241842	0.00370918	0.000254774	-0.0108172	-0.00547737	AP2 associated kinase 1
ARPC4.TTLL3	-0.00398488	0.00566625	-0.00776921	-4.5e-05	-0.00165255	-0.027932	0.00632966	-0.00228971	0.00738082	---
ARPC4	-0.00398488	0.00566625	-0.00776921	-4.5e-05	-0.00165255	-0.027932	0.00632966	-0.00228971	0.00738082	actin related protein 2/3 complex, subunit 4, 20kDa
MED30	-0.00113677	0.00697249	-0.0072457	-0.000400144	0.00147931	-0.0279267	0.00511935	0.00285285	0.00822792	mediator complex subunit 30
ZGPAT	-0.000927861	0.00950905	0.0093311	0.00850138	0.00713832	0.0275983	-0.00515337	-0.000993144	-0.00423896	zinc finger, CCCH-type with G patch domain
LIME1	-0.000927861	0.00950905	0.0093311	0.00850138	0.00713832	0.0275983	-0.00515337	-0.000993144	-0.00423896	Lck interacting transmembrane adaptor 1
CFL1	-0.00263593	0.00422415	-0.00626528	0.0055592	-0.00541463	-0.0270525	0.00635241	-0.0103701	0.0109116	cofilin 1 (non-muscle)
GNA15	0.00153171	0.00196612	-0.0127706	-5.93e-05	-0.00290129	0.0268368	-0.000159279	-0.00379132	0.0115505	guanine nucleotide binding protein (G protein), alpha 15 (Gq class)
PTPN23	0.000546491	0.0129473	0.012547	0.00242935	0.00138653	0.0267213	-0.0104083	0.000629109	0.00123595	protein tyrosine phosphatase, non-receptor type 23
VPS37C	0.00324104	0.00829993	0.00801441	-0.00594958	0.00541795	0.0267095	0.000506277	0.000241757	-0.00491901	vacuolar protein sorting 37 homolog C (S. cerevisiae)
CCNI	-0.0036113	0.0055819	-0.0114991	-0.00241075	0.00136695	-0.0262627	0.00855405	-0.00277049	0.0132762	cyclin I
MAT2B	0.00107985	0.0039341	-0.00856593	0.00771549	-0.00272917	-0.0260112	-0.00221229	0.00231882	0.00286885	methionine adenosyltransferase II, beta
MAP3K1	-0.0032539	-0.0016343	-0.00146363	0.00338814	-0.0047537	-0.0256609	0.00348113	0.000171659	-0.00422632	mitogen-activated protein kinase kinase kinase 1, E3 ubiquitin protein ligase
ACTB	-0.00462436	-0.000586928	-0.0067084	0.00245763	-0.00501076	-0.0256126	0.00766761	-0.00336529	0.00394748	actin, beta
ANKRD9	0.00325622	0.0059709	-0.00187939	-0.00464573	0.00337288	0.0255355	-0.0116674	0.00303846	-0.00274583	ankyrin repeat domain 9
SGTA	-0.00259793	-0.00499963	0.000457561	-0.00110075	0.00508281	0.0254606	-0.00788975	-0.000677208	0.00185117	small glutamine-rich tetratricopeptide repeat (TPR)-containing, alpha
ZNF160	4.31e-05	0.0127756	-0.000339756	-9.78e-05	0.00365764	-0.0253201	-0.00132235	0.00155011	-0.00880273	zinc finger protein 160
ARID1A	0.0021653	-0.000398393	0.000701811	0.0033931	0.0121772	-0.0252713	0.0119049	-0.00263426	0.00329667	AT rich interactive domain 1A (SWI-like)
SLC6A8	-0.00124907	-0.0029273	-0.008205	0.00264778	0.0101786	0.0250654	-0.00414026	0.0103631	-0.00614006	solute carrier family 6 (neurotransmitter transporter), member 8
EXOC4	0.00217834	0.00987398	-0.0104916	0.00386564	-0.00343415	-0.0250622	0.00866744	-0.00952091	0.00745811	exocyst complex component 4
GNRHR2	0.00387142	0.0083195	-0.00785699	-0.00217265	-0.000339831	-0.0249368	0.00981049	0.00110569	0.00893908	gonadotropin-releasing hormone (type 2) receptor 2, pseudogene
FRAT1	0.00059286	0.00491	0.00657156	-0.000157147	0.00825129	0.024866	0.00420224	-0.00270091	-0.00248271	frequently rearranged in advanced T-cell lymphomas 1
MTPN	-0.00221576	0.000684804	-0.0016214	-0.000168935	-0.00192155	-0.0247767	0.00156601	0.00590397	0.00942791	myotrophin
YWHAB	0.00302709	0.0015175	0.000260936	0.00165297	-0.0106154	-0.024752	0.00799116	-0.000103926	0.0165375	tyrosine 3-monooxygenase/tryptophan 5-monooxygenase activation protein, beta
KXD1	-0.00189564	0.00931594	-0.00153361	-0.000156979	0.00353842	-0.0245672	-0.00458011	0.00228749	0.00438925	KxDL motif containing 1
ATG13	0.000493459	0.00482995	0.00764473	4.76e-05	0.00585782	0.0245501	-0.00324846	-0.000323466	-0.00286868	autophagy related 13
LOC101927827	-0.00277925	-0.000510747	0.000559702	-0.00209715	0.00251407	-0.00287728	-0.027766	-0.00402	-0.0107283	uncharacterized LOC101927827
LINC01189	-0.00277925	-0.000510747	0.000559702	-0.00209715	0.00251407	-0.00287728	-0.027766	-0.00402	-0.0107283	long intergenic non-protein coding RNA 1189
GTPBP2	0.00110669	0.00133166	0.00444845	0.00651474	0.0095464	0.00373139	-0.0274859	0.00361462	0.00458103	GTP binding protein 2
MAD2L1BP	0.000652027	0.00633718	-0.00322936	0.00463614	0.00283604	0.0149858	-0.0272782	-0.00217315	0.00777395	MAD2L1 binding protein
TAS2R16	-0.00451718	0.00604969	-0.000101841	-0.000230524	0.00431205	-0.0065001	-0.0261503	0.00169873	-0.00356408	taste receptor, type 2, member 16
PDE9A	-0.000430909	-0.00431718	-0.00089496	0.000947457	0.00181676	-0.00795623	-0.0259864	-0.00549282	0.000549759	phosphodiesterase 9A
AGRN	0.00278293	-0.00141815	-0.0102638	0.00727601	-0.00532476	0.00243211	-0.0255114	0.00740376	-0.00376658	agrin
ZNF252P.AS1	-0.00190756	0.00536691	0.000934451	-0.00599848	-0.0150782	-0.00595506	0.0252491	0.00212741	0.00226584	---
SELM	0.00222251	0.0141154	0.00391375	0.00258775	0.00188813	-0.00721743	-0.0246557	-0.0018879	0.00188827	selenoprotein M
DBIL5P	0.000314323	-0.00285792	0.00764402	0.00084328	-0.00398414	0.000545468	-0.0245284	-0.00544948	-0.0104342	diazepam binding inhibitor-like 5, pseudogene
TREX1	-0.00204449	0.00214074	-0.00530946	0.0192796	0.000444486	0.00575364	-0.0244324	0.00607697	-0.00025339	three prime repair exonuclease 1
ATRIP	-0.00204449	0.00214074	-0.00530946	0.0192796	0.000444486	0.00575364	-0.0244324	0.00607697	-0.00025339	ATR interacting protein
NAIF1	-1.82e-05	0.0127505	-0.0009492	-0.00617699	0.0134164	0.00239642	-0.0243063	-0.000285781	-0.00783242	nuclear apoptosis inducing factor 1
HAS1	-0.00504172	0.00268664	0.00198685	0.000931415	-0.00208919	0.0054837	0.0237837	-0.00233772	-0.00315958	hyaluronan synthase 1
ZNF766	0.00477419	0.00691132	0.00245621	-0.00175743	0.00328384	-0.00795368	-0.0237061	0.0055783	-0.00772553	zinc finger protein 766
NAALADL2.AS3	-0.00407967	0.000676599	4.23e-05	0.00143286	0.00660998	0.000943271	-0.0236995	-0.00975321	-0.00207182	---
B4GALT4	-0.00270661	0.008352	-0.0121702	0.00571247	0.00833917	-0.00608204	-0.0234577	0.00769837	-0.00364779	UDP-Gal:betaGlcNAc beta 1,4- galactosyltransferase, polypeptide 4
DUSP27	-0.000874138	0.00886978	0.005516	-0.000262398	0.00389473	-0.00553646	-0.0232204	-0.00204169	-0.00701041	dual specificity phosphatase 27 (putative)
IRF5	0.00382453	0.0104572	-0.00124629	0.0111289	-0.00984898	0.00214512	-0.0229923	0.00616135	0.00359386	interferon regulatory factor 5
LOC283070	-0.00494684	0.0090384	0.00334112	-0.00106249	2.73e-05	0.00748231	0.0229335	-0.00347463	0.00255808	uncharacterized LOC283070
PP12719	-0.00267308	-0.00352757	0.00695237	-0.00644307	-0.000228648	0.00183227	0.0228248	0.00607111	-0.00642137	uncharacterized LOC100653022
MT2A	0.00126743	0.00523183	-0.010916	0.012883	0.00549253	0.00642818	-0.022733	0.00157869	0.00224335	metallothionein 2A
MT1F	0.00140683	0.00150213	-0.0116394	0.0071166	-0.00316919	0.000861134	-0.0226544	0.00177743	0.00439322	metallothionein 1F
KMT2D	-0.000375412	-0.00636966	0.00711364	-0.00247985	0.00499225	-0.00971694	0.022609	0.00768208	0.00262021	lysine (K)-specific methyltransferase 2D
SPATA2	-0.00089582	0.00186	0.00860454	-0.00637325	0.00516233	-0.00358017	-0.0223703	0.00942452	0.000710895	spermatogenesis associated 2
LOC101929272	-0.0027032	0.00605239	-0.000226436	-0.00755043	-0.0017178	-3.35e-05	0.00522183	-0.0281568	-0.0142743	uncharacterized LOC101929272
AL928768.3	-0.00382774	0.00555789	-0.00122648	-0.00831036	-0.00176642	0.00816326	0.00506333	-0.0268005	-0.0145275	---
SPATA1	-0.000895358	0.00886197	0.00494963	0.00638927	0.000381091	-0.00104125	-0.000914613	0.0263969	0.000750789	spermatogenesis associated 1
SLC23A1	-3.91e-05	-0.00304079	-0.00477033	0.00227198	0.000165457	0.00800259	0.00144886	0.026304	0.00773933	solute carrier family 23 (ascorbic acid transporter), member 1
BC036055	-0.00523677	0.00268198	0.000796862	0.000696337	0.00015774	0.00677129	0.000326715	-0.0257458	0.00541657	Homo sapiens cDNA clone IMAGE:5277616.
ADAM20	0.000565696	0.00602899	-0.00873538	-0.00364493	-0.00082276	-0.00400762	-0.00546611	0.0255936	-0.00483792	ADAM metallopeptidase domain 20
IRAK1BP1	0.00365234	0.00433041	0.000342992	0.00156941	-0.00343852	-0.00828589	-0.00899961	-0.0254081	0.00276449	interleukin-1 receptor-associated kinase 1 binding protein 1
ARID4A	0.000444045	0.000833796	0.00879312	-5.26e-05	0.00752161	-0.0122469	-0.00310573	0.0250321	-0.0113439	AT rich interactive domain 4A (RBP1-like)
ALYREF	0.00255909	0.0183369	0.00219533	0.00352318	0.00336606	-0.00409475	0.0131836	-0.0245624	0.00691938	Aly/REF export factor
POU2AF1	-0.00207263	0.00650027	-0.00529487	-0.00260345	0.00177417	0.000684774	0.0109141	-0.0244893	-0.0151336	POU class 2 associating factor 1
LOC101928620	-0.00207263	0.00650027	-0.00529487	-0.00260345	0.00177417	0.000684774	0.0109141	-0.0244893	-0.0151336	uncharacterized LOC101928620
SCN3A	-0.00209477	-0.000904511	0.00122296	-0.00970276	-0.000692476	-0.000739382	0.00496037	-0.0240933	-0.0127091	sodium channel, voltage-gated, type III, alpha subunit
FSIP1	-0.00274458	-0.00047953	-0.00374154	0.00860843	0.00996038	-0.00632191	0.00369559	-0.0240933	-0.00528582	fibrous sheath interacting protein 1
FBXL3	0.00251357	0.00517718	-0.00309642	-0.00533723	0.0109998	0.0107605	-0.00209462	0.0240897	0.00171032	F-box and leucine-rich repeat protein 3
LOC729887	-0.00209841	0.00722212	-0.00557131	-0.00549039	0.00279297	0.00731405	-0.00388933	-0.0240851	3.11e-05	uncharacterized LOC729887
IGKC	-0.00175468	0.00393318	-0.00666248	-0.0049865	-0.00357536	-5.13e-05	0.00603064	-0.0239386	-0.0152019	immunoglobulin kappa constant
IGK	-0.00175468	0.00393318	-0.00666248	-0.0049865	-0.00357536	-5.13e-05	0.00603064	-0.0239386	-0.0152019	immunoglobulin kappa locus
LOC153811	-0.00450784	0.0116241	-0.0100046	-0.00939032	-0.00109614	-0.00391046	-0.00685799	0.023915	0.00120211	uncharacterized LOC153811
FLJ31306	0.000734903	0.00686579	-0.0106094	-0.00986328	0.00679333	-0.0175561	-0.000481784	0.0238005	0.000288555	uncharacterized LOC379025
PBLD	0.00373929	0.00163349	0.0048635	-0.000941465	-0.0086847	-0.00260793	-0.0144191	0.0236054	0.00865982	phenazine biosynthesis-like protein domain containing
EDDM3A	-0.00272812	-0.00130946	-0.00605754	-0.00198331	0.0115543	-0.00440211	0.00436835	-0.0235934	-0.00687269	epididymal protein 3A
CLPTM1L	0.00121695	0.0106908	0.000686349	-0.00876655	-0.000597217	-0.00625346	-0.000979268	-0.0235005	0.00850595	CLPTM1-like
CCDC134	-0.00156814	0.014	-0.00671285	0.00136245	0.000573317	0.00592817	-0.00384796	0.0232823	0.00545411	coiled-coil domain containing 134
CKMT2	-0.00400031	0.00396084	-0.00404714	-0.00151709	0.00313574	-0.00349047	0.010337	-0.0231382	-0.010373	creatine kinase, mitochondrial 2 (sarcomeric)
NRARP	0.000181684	-0.0048649	-0.00120015	-0.00420512	-0.00723065	0.00279507	0.000621166	0.00438702	-0.0282327	NOTCH-regulated ankyrin repeat protein
ENC1	0.00239791	-0.00262644	0.000483167	0.00821463	0.00232378	0.00542623	-0.00351425	0.00303095	-0.0267698	ectodermal-neural cortex 1 (with BTB domain)
NEXN.AS1	-0.00192589	0.00779954	0.00235105	-0.00108702	-0.00676706	-0.00208078	0.00167153	-0.00526037	0.0264812	---
NME9	0.00287297	0.00517234	-0.00395167	-0.00620235	0.0083171	-0.00322162	0.0121714	0.000438223	0.0261767	NME/NM23 family member 9
SPTY2D1.AS1	-0.00399664	0.00542614	0.00159121	0.00839222	-0.00851987	-0.00289689	-0.000930191	0.0035474	0.025853	---
FBXO11	-0.000643	0.0150715	0.00484127	0.00308664	0.00685927	0.0174239	0.00478589	0.000639008	0.0249362	F-box protein 11
C17orf67	-0.000565717	0.0117063	-0.00187244	0.00579773	0.0105217	0.0131022	-0.00166454	0.00624946	0.0244449	chromosome 17 open reading frame 67
CTF1	0.000456905	0.00965938	0.00346901	0.00301015	-0.0106547	0.00459893	-0.00768079	-0.00399394	0.0244035	cardiotrophin 1
FSCN1	-0.000911352	0.0133439	-0.0047506	-3.21e-05	-0.00605843	-0.000745121	0.00489241	0.00557196	-0.0242806	fascin actin-bundling protein 1
POU5F2	-0.00330543	0.00789116	0.00560728	-0.00287152	4.73e-05	0.00332854	0.00183725	0.00773337	0.02417	POU domain class 5, transcription factor 2
YRDC	0.00271025	0.00929261	0.00537412	-0.0038951	-0.00720952	-0.00137924	0.0122413	-0.00102125	0.0237457	yrdC N(6)-threonylcarbamoyltransferase domain containing
IL21R	-0.00361656	0.008145	-0.00836451	0.0125907	-0.00725451	0.00284426	0.00890045	-0.00819387	-0.0236126	interleukin 21 receptor
KLF12	0.00513051	0.00691524	-0.000908718	-0.000278565	0.00429316	0.00647767	0.00302943	-0.00921649	-0.0235828	Kruppel-like factor 12
ARMC8	0.00456196	0.0088411	-0.00517565	-0.00579211	0.00628396	-0.00420463	0.00845586	-0.000105558	0.0234742	armadillo repeat containing 8
MC4R	-0.00460954	0.00722457	0.0104252	0.000570729	-0.00593033	0.00432875	0.000111079	-0.00422326	0.0233698	melanocortin 4 receptor
PLXDC1	-0.00291795	0.0109632	0.00736655	0.0021971	-0.0023542	0.00403628	-0.0100984	-0.00272472	-0.0229868	plexin domain containing 1
EMC3	0.00251094	0.00826298	-0.00529	-0.0121628	0.00584219	-0.00270239	0.00345057	0.00698941	0.0229707	ER membrane protein complex subunit 3
AGMAT	0.000174473	0.000381261	-0.00594134	-0.0066184	-0.000910625	-0.0034601	0.00883969	-0.0149678	-0.0227829	agmatine ureohydrolase (agmatinase)
ZBTB11	-0.00275619	0.00541505	-0.00193111	0.000528429	0.0075445	0.00139127	0.0120828	-0.00284736	0.0226367	zinc finger and BTB domain containing 11
BC045788	-0.000536008	-0.000724697	-0.00125962	0.00367235	0.00281633	0.00366856	0.0140082	-0.00106773	0.0225664	Homo sapiens cDNA clone IMAGE:5285293.
SBSPON	-0.000132151	0.00745801	0.000490248	-0.00144254	0.00848141	0.00363138	-0.0111292	-0.0151781	0.0225029	somatomedin B and thrombospondin, type 1 domain containing
STON1.GTF2A1L	-0.00315995	0.0100166	0.0044326	0.00191187	0.000139343	0.00326984	-0.00654114	-0.0036896	0.0224833	---
GTF2A1L	-0.00315995	0.0100166	0.0044326	0.00191187	0.000139343	0.00326984	-0.00654114	-0.0036896	0.0224833	general transcription factor IIA, 1-like
PPP2CA	0.00539057	0.0135021	-0.000936093	0.00144939	-0.00235215	-0.00246439	-0.00802169	-0.000162231	0.0224627	protein phosphatase 2, catalytic subunit, alpha isozyme
SDPR	-0.000388413	0.00987981	0.00584577	0.000374496	-0.00537016	0.00564243	0.0151663	0.00262048	0.0224464	serum deprivation response

## Sheet: B. Top 25 loadings pPCs
Protein IDs	pPC1	pPC2	pPC3	pPC4	pPC5	pPC6	pPC7	pPC8	Description
protein Z inhibitor	0.0400179	0.00078781	0.027681	-0.00744599	0.00425081	0.000122584	-0.00340131	-0.00252235	Protein Z-dependent protease inhibitor
SPHK2	0.0400175	-0.00459331	0.0156439	-0.0101783	-0.00772631	-0.00379927	0.0183066	-0.00285281	Sphingosine kinase 2
DLL4	0.0399698	0.00525271	0.0228921	-0.0111137	0.00970194	-0.00511258	0.00515395	-0.000713558	Delta-like protein 4
CDK1/cyclin B	0.0399352	0.00571098	0.0143893	-0.0212957	-0.00793213	-0.00852124	0.00190365	-0.00882721	Cyclin-dependent kinase 1:G2/mitotic-specific cyclin-B1 complex
PK3CG	0.0399205	0.00111664	0.0286226	-0.0105897	-0.00309759	-0.00710413	0.0092284	-0.000923294	Phosphatidylinositol 4,5-bisphosphate 3-kinase catalytic subunit gamma isoform
LCK	0.039907	-0.00235098	0.0205843	-0.0162005	0.00442256	-0.00379204	0.0140221	-0.00997798	Tyrosine-protein kinase Lck
Lymphotoxin a2/b1	0.0398567	-0.00475265	0.0162193	-0.00320423	0.00548901	-0.00588465	0.000858395	0.00455816	Lymphotoxin alpha2:beta1
CNTFR alpha	0.0398395	-0.00694961	0.0263706	-0.00806546	0.0037513	-0.00044569	-0.00349316	0.00221173	Ciliary neurotrophic factor receptor subunit alpha
Fas ligand, soluble	0.039826	-0.0072032	0.0147362	-0.00420965	-0.0197151	0.0120388	-0.0194075	0.00885954	Tumor necrosis factor ligand superfamily member 6, soluble form
MMP-3	0.0398006	-0.00979216	0.0139454	-0.014787	0.00585517	-0.0131029	-9.61e-05	-0.00902474	Stromelysin-1
RAD51	0.0397687	-0.00459184	0.0278344	-0.00802459	-0.00655344	-0.00714206	-0.00522551	0.00582436	DNA repair protein RAD51 homolog 1
TACI	0.039756	-0.00252946	0.0280888	-0.0174527	0.00551666	-0.00515557	-0.000981682	0.000251582	Tumor necrosis factor receptor superfamily member 13B
PDE4D	0.0397475	0.0140359	0.011104	-0.0017899	0.00201613	-0.0157635	0.00573396	0.00838815	cAMP-specific 3',5'-cyclic phosphodiesterase 4D
4-1BB	0.0396539	-0.00274396	0.0273033	-0.00672797	-0.00280221	0.000940721	0.00888041	-0.0126092	Tumor necrosis factor receptor superfamily member 9
CD22	0.0396367	0.006289	0.0268681	-0.0195406	0.00677405	-0.00535109	-0.000252231	-0.00119092	B-cell receptor CD22
AFP	0.0396228	0.00650015	0.0214285	-0.0150979	-0.00328441	-0.00579516	0.00185291	0.0187112	alpha-Fetoprotein
Galectin-2	0.0395808	0.0051729	0.00898	-0.0156144	-0.0188032	-0.00719655	-0.0106191	-0.00800409	Galectin-2
TNFSF18	0.0395043	-0.0111468	0.0292391	-0.00769254	-0.00421992	-0.00933422	0.0135943	-0.000590859	Tumor necrosis factor ligand superfamily member 18
CHK1	0.0394886	-0.00327904	0.0333794	-0.00268391	-0.00177485	-0.00984496	0.0132181	-0.00632402	Serine/threonine-protein kinase Chk1
I-309	0.0394119	-0.0019533	0.0203161	0.000346079	-0.00273063	-0.00688521	0.028997	0.00985817	C-C motif chemokine 1
CBG	0.039403	-0.00355287	0.0295529	-0.0166596	-0.00670792	-0.00403823	-0.00889701	0.00983303	Corticosteroid-binding globulin
NKp30	0.0393536	-0.0109825	0.0164774	-0.0183296	0.00851116	0.00593819	-0.000988343	-0.00044997	Natural cytotoxicity triggering receptor 3
CTACK	0.0393217	0.00382114	0.0244975	-0.0211144	0.000732081	-0.0143715	0.0101754	0.000341124	C-C motif chemokine 27
ROBO3	0.039303	0.00607512	0.0302161	-0.000680945	-0.0104072	-0.00560854	0.0117109	0.00186062	Roundabout homolog 3
WISP-3	0.0392785	0.00556341	0.0112544	0.00328605	-0.0170895	-0.00177455	-0.00329839	0.00360793	WNT1-inducible-signaling pathway protein 3
Cadherin E	0.00702176	0.0604212	0.0160854	0.029087	0.00580632	-0.0194327	-0.0248746	-0.0196261	Cadherin-1
Peroxiredoxin-6	0.0077359	0.0604015	-0.00616171	0.00432953	0.0334942	-0.0162019	0.00399373	0.0128298	Peroxiredoxin-6
Antithrombin III	0.00728124	0.05896	0.00365682	0.0137433	0.0354582	0.00957616	0.0132408	-0.0377106	Antithrombin-III
IGFBP-6	0.0158132	0.0582521	0.0186368	0.0115884	0.0186066	0.00676343	-0.0249324	-0.0148461	Insulin-like growth factor-binding protein 6
H6ST1	0.00801245	0.0580872	0.0229384	0.0353825	0.0338504	-0.0227004	-0.0122364	0.0189202	Heparan-sulfate 6-O-sulfotransferase 1
CRK	0.0154207	0.0574119	-0.014098	-0.0280585	0.0130404	-0.00324627	-0.0183939	0.01508	Adapter molecule crk
TIG2	0.010632	0.0562544	0.030808	0.0475982	-0.0119318	-0.00144748	6.69e-05	-0.0240652	Retinoic acid receptor responder protein 2
FETUB	0.0190496	0.0557148	-0.0146055	-0.00540635	0.0206733	0.0148262	-0.00858739	-0.0201085	Fetuin-B
ROR1	0.0169237	0.0553622	0.0327093	0.0182931	0.0107536	-0.00255152	0.0246902	0.000360369	Tyrosine-protein kinase transmembrane receptor ROR1
Apo E3	0.0160891	0.0552436	0.00118564	-0.00400703	0.0461064	0.00309727	0.0160508	0.00973593	Apolipoprotein E (isoform E3)
H2B2E	-0.0121691	0.0551634	0.032889	0.00962231	-0.0134928	-0.0302664	-0.00112321	-0.0036935	Histone H2B type 2-E
H2A3	-0.00900949	0.0550431	0.0296836	-0.00571533	0.0203187	-0.0424559	0.00250489	0.012301	Histone H2A type 3
Angiogenin	-0.00291617	0.0546829	0.0329271	0.0195357	-0.0296241	0.00279201	-0.0155606	-0.0254774	Angiogenin
RGMB	0.00811307	0.0546117	0.039042	0.0415997	0.0261269	-0.0317083	-0.0102002	-0.000183843	RGM domain family member B
amyloid precursor protein	-0.00234962	0.0544904	0.0263197	0.0279869	0.0310715	-0.0588631	-0.0327619	-0.0172531	Amyloid beta A4 protein
Mammaglobin 2	0.0118166	0.0544619	-0.0189669	-0.00390881	-0.00369915	0.00111729	0.0284858	0.0720135	Mammaglobin-B
BSSP4	0.00294728	0.0542605	0.03705	0.0408953	-0.0151855	-0.00206761	-0.0186917	-0.0324411	Brain-specific serine protease 4
LGMN	0.000111204	0.0542485	0.033593	0.00378621	0.0275045	-0.0300505	-0.0198603	-0.00577048	Legumain
IGFBP-5	0.00683519	0.0541464	0.013525	0.0341805	0.0359601	-0.0149352	-0.000665906	-0.0193231	Insulin-like growth factor-binding protein 5
UFC1	0.0142702	0.0540381	-0.0262308	-0.00639088	-0.0374974	-0.0116991	-0.0153691	0.00431778	Ubiquitin-fold modifier-conjugating enzyme 1
PPase	0.0170744	0.0538751	-0.0180745	-0.0290692	0.0344359	0.000185331	-0.00935054	-0.00477253	Inorganic pyrophosphatase
HMGN1	0.00368253	0.0537818	0.0172276	0.0121479	0.0256955	-0.0156712	-0.00268589	0.0105979	Non-histone chromosomal protein HMG-14
bFGF-R	0.0199735	0.0537362	-0.00548873	0.000374892	0.0297942	0.0174179	0.0223614	-0.0120669	Fibroblast growth factor receptor 1
OMD	0.0218843	0.0532933	0.00293678	0.00222442	0.0357035	0.0067639	0.0074671	0.0084477	Osteomodulin
Gelsolin	0.0051934	0.0530071	-0.0135554	0.0415129	-0.0056225	-0.0201981	0.050844	-0.00693977	Gelsolin
PlGF	0.025912	0.0171652	0.0675708	0.0368761	-0.00542383	-0.00290953	0.00856991	-0.00367949	Placenta growth factor
IL-1 sRI	0.0181421	0.0200297	0.0651903	0.0176382	-0.0276044	0.0644546	0.0153505	-0.0494	Interleukin-1 receptor type 1
TWEAK	0.0309694	0.00660326	0.0640398	0.0278389	0.0116429	-0.00534696	-0.00123477	0.0214387	Tumor necrosis factor ligand superfamily member 12
NRX3B	0.0159258	0.027826	0.0626448	0.0476629	-0.0212608	0.0441565	0.0348151	0.0221003	Neurexin-3-beta
GPNMB	0.0258079	0.00483122	0.060791	0.000182644	0.0118493	0.018304	0.0414495	0.0419629	Transmembrane glycoprotein NMB
TFPI	0.00564668	0.041884	0.0598149	0.0418059	-0.00222475	0.0340731	0.0393485	-0.0467838	Tissue factor pathway inhibitor
Ephrin-A5	0.00953124	0.0424746	0.0582594	0.0441159	-0.0231294	0.0196786	0.0137816	-0.0145551	Ephrin-A5
MMP-7	0.0040457	0.0475658	0.0581492	0.0263657	-0.00693128	0.00893201	0.00820976	-0.0121422	Matrilysin
STAT3	0.0235124	-0.00606022	-0.0574185	0.0155811	-0.00848615	-0.000820592	-0.00323945	-0.0258537	Signal transducer and activator of transcription 3
Ephrin-A2	0.0096346	0.04468	0.056533	0.0410319	-0.0270379	0.0166002	0.00570962	-0.0146374	Ephrin-A2
IL-5 Ra	0.0350514	0.00950826	0.0561389	0.00649132	0.00206606	0.0051844	0.0175968	0.00945738	Interleukin-5 receptor subunit alpha
PTP-1B	0.0244109	-0.0104555	-0.0560709	0.0134696	-0.0313712	-0.0387942	0.034019	-0.0247814	Tyrosine-protein phosphatase non-receptor type 1
COMMD7	0.0207353	0.0130521	-0.0559599	0.00248132	-0.0291989	-0.0492707	0.0470745	-0.0353458	COMM domain-containing protein 7
Cytochrome P450 3A4	0.0262621	-0.012823	-0.0557271	0.0342331	0.000672136	0.00437905	0.0100129	0.00128113	Cytochrome P450 3A4
WNK3	0.0192027	0.0159644	-0.055289	-0.00525245	-0.0228653	-0.0376682	0.0559836	-0.0443788	Serine/threonine-protein kinase WNK3
Epo	0.0249194	0.00681263	0.0545234	-0.0083446	-0.0289984	-0.00585715	-0.0264259	-0.0134769	Erythropoietin
AIF1	0.0244728	0.00295734	-0.0545038	0.0130517	-0.0445737	-0.0142717	0.0255856	-0.022516	Allograft inflammatory factor 1
PDPK1	0.0171514	-0.000841925	-0.0544235	0.0244782	-0.0273989	-0.0331933	0.0760872	0.00510238	3-phosphoinositide-dependent protein kinase 1
TIMP-3	0.0107125	0.0197713	0.0541114	0.011852	-0.0305134	0.00816942	0.0198175	-0.0533988	Metalloproteinase inhibitor 3
HNRPQ	0.0230861	0.0215899	-0.0540783	-0.0188518	-0.0418149	-0.0260199	0.014873	-0.00530134	Heterogeneous nuclear ribonucleoprotein Q
SNAA	0.026549	-0.00962856	-0.0534151	-0.0110034	-0.0103532	-0.032962	0.0515525	-0.0154904	Alpha-soluble NSF attachment protein
PTP-1C	0.0176599	0.00792489	-0.0532075	0.0250677	-0.0333895	-0.0483175	0.0587574	-0.0422448	Tyrosine-protein phosphatase non-receptor type 6
14-3-3 protein beta/alpha	0.0227454	0.0303274	-0.052749	0.000917569	-0.0267279	-0.0219555	0.0334102	-0.00624806	14-3-3 protein family
ERBB4	0.0319761	-0.0196549	0.0523478	-0.0105948	-0.00158087	0.00117206	0.0209708	0.00678301	Receptor tyrosine-protein kinase erbB-4
Kallikrein 11	-0.000672561	0.0416756	0.0522192	0.0209333	0.0207807	-0.0113685	-0.0241739	-0.0749824	Kallikrein-11
IGFBP-7	0.0133848	0.0370599	0.0270873	0.0758526	0.00894535	0.0163623	0.038242	-0.0213709	Insulin-like growth factor-binding protein 7
Ficolin-3	0.0184359	0.00966546	-0.0068991	0.0741517	0.0257491	0.0385541	0.0284965	-0.00466872	Ficolin-3
Fibronectin	0.018259	0.00240687	-0.0275267	0.0741256	-0.0305013	0.0115597	0.0385572	-0.0170876	Fibronectin
Protein S	0.0215154	0.0252803	0.0221705	0.0739255	0.0363964	0.0244669	0.0228555	0.0159007	Vitamin K-dependent protein S
CK-MB	0.0196838	0.0314631	-0.0239255	-0.073376	0.0232313	0.00672026	-0.0262608	-0.0073473	Creatine kinase M-type:Creatine kinase B-type heterodimer
CK-MM	0.0250849	0.0161756	-0.00330456	-0.0731557	0.0320676	-0.00305361	-0.0231478	-0.0164741	Creatine kinase M-type
SEM5A	0.0126023	0.0351464	0.0455251	0.0718042	0.0063133	0.0292814	0.0263272	-0.0146991	Semaphorin-5A
Angiopoietin-1	0.0135965	0.0388531	0.0365256	0.0712063	0.00130674	-0.0203283	-0.0115648	0.0240497	Angiopoietin-1
contactin-1	0.0159414	0.033102	0.0332563	0.0695347	0.0395564	0.0221342	0.0300758	0.0224121	Contactin-1
LKHA4	0.0180711	0.0355841	-0.0215913	-0.0690668	0.025158	0.0118292	-0.0384818	-0.0235323	Leukotriene A-4 hydrolase
IgE	0.0188216	0.0343214	-0.0214769	-0.068831	0.0251443	0.0110509	-0.0379293	-0.0247557	Immunoglobulin E
I-TAC	0.0176089	0.0365572	-0.0211635	-0.0687902	0.0186265	0.0131388	-0.0455448	-0.0229913	C-X-C motif chemokine 11
FN1.3	0.0240126	-0.0193714	-0.0132493	0.0686171	0.0237225	0.0339184	0.00513113	0.00806742	Fibronectin Fragment 3
Granzyme B	0.0189859	0.0320008	-0.0225074	-0.0685968	0.00571584	0.0218766	-0.0554047	-0.0202899	Granzyme B
Stanniocalcin-1	0.00463926	0.0475267	0.0254728	0.0684957	0.00460652	-0.0288049	-0.0154636	0.00334426	Stanniocalcin-1
NET4	0.0276536	0.0168212	0.0315696	0.0681874	-0.00192805	-0.0104329	0.00577719	-0.0202682	Netrin-4
C1q	0.0266853	-0.000794655	-0.0117693	0.0681347	0.0329512	0.00111285	0.0313649	-0.00578728	Complement C1q subcomponent
PLXB2	0.0265744	0.00210192	0.0345814	0.0680687	0.0149068	0.0306086	-0.0214139	0.0317876	Plexin-B2
Myokinase, human	0.019261	0.0340174	-0.0307087	-0.0675188	0.022311	0.00740415	-0.0166271	-0.00906263	Adenylate kinase isoenzyme 1
MMP-10	0.0131859	0.00171307	-0.0295228	0.0671275	0.0574304	0.00415479	-0.0144648	-0.00737914	Stromelysin-2
MIP-5	0.00921711	0.0314365	0.051045	0.0670358	-0.018528	0.0487391	0.0308982	-0.0303169	C-C motif chemokine 15
Proteinase-3	0.0235649	-0.00519086	-0.0130712	0.0661605	0.0225464	-0.00766624	-0.0281379	-0.0560735	Myeloblastin
Factor H	0.0230097	0.0205973	-0.0129364	0.0659019	-0.000139257	0.0452193	-0.00418254	-0.0226129	Complement factor H
PPIE	0.020816	0.0374846	-0.0162211	-0.0657341	0.0283557	0.0112505	-0.0275185	-0.010358	Peptidyl-prolyl cis-trans isomerase E
UCRP	0.0176907	0.0323464	-0.021913	-0.0645414	-0.00984159	0.0277336	-0.0595159	-0.0175331	Ubiquitin-like protein ISG15
Calpastatin	0.0168114	-0.0152954	-0.0349586	0.0298932	-0.094034	0.00195684	-0.00850616	-0.00493816	Calpastatin
NG36	0.0214237	0.0165194	-0.0170431	0.0163249	-0.0875719	0.043789	-0.0154303	0.0401735	Histone-lysine N-methyltransferase EHMT2
Karyopherin-a2	0.014483	0.00684382	-0.0300517	-0.0114409	-0.085398	0.0268007	0.0133662	0.0759284	Importin subunit alpha-1
Gro-b/g	0.0161147	0.0161672	-0.0185942	0.038927	-0.084981	0.0357198	-0.0212085	-0.0104481	Gro-beta/gamma
CTGF	0.0201989	-0.0109346	-0.0169143	0.0104024	-0.0833517	-0.00237437	-0.0286545	0.0205369	Connective tissue growth factor
UBP25	0.0270783	-0.0137176	-0.0234902	0.0148765	-0.0821358	-0.00982862	-0.0112242	-0.0143352	Ubiquitin carboxyl-terminal hydrolase 25
CHKB	0.0204002	0.0027105	-0.036423	0.00901331	-0.0814485	-0.0355061	0.0447037	0.00871044	Choline/ethanolamine kinase
Adrenomedullin	0.0250179	-0.00975577	-0.0304076	0.0229357	-0.079336	0.0209685	-0.0221111	0.0273374	Adrenomedullin
Integrin a1b1	0.0200436	0.0205086	-0.0483735	0.0126678	-0.0783603	-0.00181703	-0.00899787	-0.018695	Integrin alpha-I: beta-1 complex
IF4A3	0.02007	-0.00100501	-0.0495492	0.0144343	-0.0769772	-0.0285727	0.016824	-0.0258064	Eukaryotic initiation factor 4A-III
vWF	0.0111872	-0.0379753	-0.0198534	0.0308535	0.0740491	0.0354974	-0.028088	0.00426548	von Willebrand factor
alpha-1-antichymotrypsin complex	0.000612492	0.0213539	-0.0146596	0.0430909	-0.0739894	-0.0165068	-0.0402107	0.0228565	Alpha-1-antichymotrypsin complex
IGF-I	0.0166215	0.0119075	-0.01803	0.0571807	-0.0739451	0.00391433	-0.0359986	-0.0139896	Insulin-like growth factor I
HRG	0.0267402	-0.000774378	-0.0120548	0.0140556	0.0729373	0.0291654	-0.0357813	0.00432803	Histidine-rich glycoprotein
a2-Macroglobulin	0.0141582	-0.0277045	-0.00287192	0.0324445	0.0712649	0.0307851	-0.00941063	0.0232608	Alpha-2-macroglobulin
HSP 70	0.0205481	0.0198729	-0.0220617	0.0174873	-0.0711852	0.0368205	-0.00386728	-0.0100575	Heat shock 70 kDa protein 1A
IFN10	0.0222101	-0.00550432	-0.00634107	-0.0147573	-0.0710968	0.0352714	-0.0533061	0.00477918	Interferon alpha-10
Prekallikrein	0.0213112	0.00307671	-0.0219879	0.0492889	0.0710112	0.0198232	0.0216571	-0.0255699	Plasma kallikrein
SHC1	0.025047	-0.0019807	-0.0464908	0.0189782	-0.070776	-0.00944601	0.015261	-0.0126853	SHC-transforming protein 1
CAPG	0.0175207	0.0298522	0.0153123	0.0462469	-0.0703277	0.0415894	-0.00354168	-0.0257549	Macrophage-capping protein
Adiponectin	0.0235214	-0.0136345	-0.0149116	0.0276085	0.0700307	0.0326965	-0.0116856	0.00114095	Adiponectin
Thyroxine-Binding Globulin	0.0240287	0.0255636	-0.0133254	0.0269418	0.0699461	0.0305919	-0.0070545	-0.0287932	Thyroxine-binding globulin
MIC-1	0.00733841	0.0171087	0.0175407	-0.0121098	-0.0693147	0.0567118	-0.0200006	-0.0297517	Growth/differentiation factor 15
SHBG	0.0240358	0.0255866	-0.0290608	0.0143837	0.0683952	0.0372005	-0.0107508	-0.0187599	Sex hormone-binding globulin
CD5L	0.0113053	-0.0372796	-0.0236552	0.025724	0.0681652	0.0242725	-0.0115506	-0.00838675	CD5 antigen-like
LY9	0.0161486	0.0156657	-0.00146478	0.0342732	0.00630999	-0.113509	-0.0241934	0.044114	T-lymphocyte surface antigen Ly-9
Desmoglein-1	0.00338492	0.0184271	0.000415139	0.0231476	-0.0168462	-0.109311	-0.0460517	0.0704918	Desmoglein-1
IL-1F8	-0.0015506	0.0146388	0.0174977	0.0288262	-0.00131643	-0.107192	-0.0540678	0.0726124	Interleukin-36 beta
LYPD3	-0.0110621	0.0133104	0.0132703	0.017994	-0.0027242	-0.10706	-0.0597126	0.0266189	Ly6/PLAUR domain-containing protein 3
GFRa-1	-0.00324019	0.0272822	0.0282078	0.0222289	0.0278855	-0.105867	-0.0519632	0.0173903	GDNF family receptor alpha-1
Carbonic anhydrase 6	-0.012786	0.0284517	0.00768319	0.0301501	0.0076486	-0.105538	-0.0345214	0.0616549	Carbonic anhydrase 6
kallikrein 13	-0.0119924	0.0166164	0.0146463	0.0259107	-0.00115745	-0.103361	-0.0631396	0.0437996	Kallikrein-13
kallikrein 8	-0.00994584	0.0151843	0.0202624	0.0223722	0.00403816	-0.100333	-0.0636959	0.00951081	Kallikrein-8
Kallikrein 7	-0.0119631	0.0206546	0.0145609	0.0300558	-0.0017126	-0.0986719	-0.0736397	0.0214831	Kallikrein-7
SPARCL1	-0.0120047	0.0308544	0.0249102	0.0237142	0.0225652	-0.0975617	-0.050869	0.0193832	SPARC-like protein 1
PGCB	0.0127232	0.0249186	0.00264505	-0.00573281	-0.000544919	-0.0965048	-0.0603363	0.0172873	Brevican core protein
Epithelial cell kinase	-0.00370416	0.0243449	0.0212281	0.0252906	0.00781941	-0.0943344	-0.0788803	0.0335864	Ephrin type-A receptor 2
STRATIFIN	-0.00281269	0.0377725	0.00588761	0.0109281	0.033179	-0.092308	-0.0613754	0.0215284	14-3-3 protein sigma
PTN	-0.00533483	0.0283764	0.0274669	0.0363637	0.0291037	-0.0923	-0.0424048	0.00429505	Pleiotrophin
Endocan	0.021622	0.00297228	-0.0117067	0.0431765	-0.0256978	-0.0908217	-0.0051932	-0.00357679	Endothelial cell-specific molecule 1
kallikrein 5	-0.0121061	0.0079003	0.0144922	0.0126456	-0.00704041	-0.0884722	-0.0481365	0.0162348	Kallikrein-5
IL-1Ra	-0.00118096	0.0114277	-0.0159769	0.0356272	0.00554838	-0.0882963	-0.064214	0.0640744	Interleukin-1 receptor antagonist protein
UNC5H3	0.00565205	0.0400906	0.0220006	0.0490438	0.00665465	-0.0857356	-0.0440933	0.00777578	Netrin receptor UNC5C
KI3L2	0.0221179	-0.00262546	0.030447	-0.00225132	0.00497193	-0.0857219	-0.0323222	0.0129116	Killer cell immunoglobulin-like receptor 3DL2
DSC2	-0.00704313	0.0432985	0.0168159	0.0377251	0.00373911	-0.0850461	-0.0417198	0.0499606	Desmocollin-2
Cathepsin V	-0.00842065	0.0358016	0.0378747	0.0377183	0.0101847	-0.0847756	-0.0378841	0.0255464	Cathepsin L2
Ephrin-A3	0.0120686	0.0279778	0.0302696	0.0587697	-0.0179435	-0.080658	-0.0379401	0.0332307	Ephrin-A3
tPA	0.0142269	0.000683918	-0.0116904	0.0256955	0.0328735	-0.0780432	-0.0515301	0.00244531	Tissue-type plasminogen activator
CATF	-0.000884281	0.0248506	0.0282204	0.0475146	0.0385012	-0.078012	-0.0524877	0.0374241	Cathepsin F
CATC	0.0152812	0.020579	0.0347071	0.0165251	-0.0671832	0.077087	-0.00194723	-0.0354629	Dipeptidyl peptidase 1
MIP-3a	0.0276911	-0.0053028	-0.0134249	0.022168	-0.0253013	-0.043753	-0.0835752	-0.0329812	C-C motif chemokine 20
Thrombospondin-1	0.0197062	0.0204571	0.0206715	0.015321	-0.0289717	-0.0153743	-0.0822955	0.0208952	Thrombospondin-1
TFF3	-0.0130905	0.0218224	0.00141853	0.051538	-0.0135589	-0.0497519	-0.0822397	-0.0488413	Trefoil factor 3
Chymase	0.019701	-0.00376389	-0.0392396	0.0029384	-0.0233521	-0.0633487	0.0795854	-0.041983	Chymase
EPI	0.0220338	0.0228443	0.00283443	0.0209182	-0.0545005	-0.0281266	-0.0785393	0.0263005	Epiregulin
CgA	0.0279001	-0.00376206	0.0187911	-0.00961573	-0.0097728	-0.0146568	-0.0784234	0.0361886	Chromogranin-A
VEGF	0.0194655	0.0395421	0.0160724	0.0159917	-0.0387603	0.012147	-0.0778085	-0.0115728	Vascular endothelial growth factor A
ECM1	0.0120877	0.0143491	-0.0183899	0.0317842	0.0479583	-0.045026	-0.0752333	0.0114007	Extracellular matrix protein 1
GFRa-2	0.0231498	0.000860516	-0.0311428	0.00486957	-0.0251921	-0.0626581	0.0741567	-0.0404618	GDNF family receptor alpha-2
SLIK5	0.00285221	0.035377	0.0266578	0.019701	-0.011359	-0.0699848	-0.0738354	0.000336055	SLIT and NTRK-like protein 5
Transferrin	0.0077581	0.00829288	0.0112862	0.0517763	0.00561417	-0.032611	-0.0729965	-0.121308	Serotransferrin
MICA	0.0068366	0.032391	0.0438893	0.0366905	0.0155461	0.0305474	0.0720208	0.0291433	MHC class I polypeptide-related sequence A
PAFAH beta subunit	0.0130507	0.0310162	-0.0344297	-0.0145976	-0.016809	-0.00470914	0.0719538	0.0878071	Platelet-activating factor acetylhydrolase IB subunit beta
PPID	0.0141543	0.0318493	-0.0410822	-0.0150253	-0.00327826	-0.00102633	0.0711927	0.0282412	Peptidyl-prolyl cis-trans isomerase D
NXPH1	0.0111739	0.0346913	0.0210568	0.00096981	-0.019138	0.0491976	0.0709172	0.0827062	Neurexophilin-1
IL-1F6	0.0169003	-0.0364368	0.00339682	0.00384534	-0.0408277	0.0332964	-0.0705918	0.0350702	Interleukin-36 alpha
Activin RIB	0.0187285	-0.0231044	-0.0242455	0.00608971	-0.0181987	-0.0659766	0.069719	-0.0406593	Activin receptor type-1B
Thymidine kinase	0.0277396	-0.0170722	-0.0116785	0.000523718	-0.0164887	-0.0545196	0.0689099	-0.0398011	Thymidine kinase, cytosolic
FGF-12	0.0338892	-0.0110819	0.00376674	-0.00328585	-0.018001	-0.0398162	0.0682548	-0.0231764	Fibroblast growth factor 12
EG-VEGF	0.0221382	-0.0266262	-0.0144666	-0.00174152	-0.0103154	-0.0637308	0.0672225	-0.0402116	Prokineticin-1
Cathepsin D	0.00241352	0.0281036	0.0196454	0.0378619	0.0054238	-0.0109036	-0.0666792	-0.0581934	Cathepsin D
AIP	0.0201328	0.021934	-0.0436555	-0.0362909	-0.0168774	-0.0229722	0.0664798	0.0327416	AH receptor-interacting protein
IgA	-0.000444395	0.0062626	-0.00199774	-0.0136169	-0.0396982	0.0157682	0.0475161	0.144853	Immunoglobulin A
IgM	0.0028099	-0.0210781	-0.00986185	-0.0187325	0.0361109	0.0126765	0.0488991	0.144062	Immunoglobulin M
CRIS3	-0.00153262	-0.00734897	-0.00388868	-0.0256998	0.00530936	0.00478378	0.0393453	0.138423	Cysteine-rich secretory protein 3
LY86	-0.00284259	0.0246268	-0.0127528	-0.0387789	-0.00421527	0.0170777	0.0586424	0.130691	Lymphocyte antigen 86
PGP9.5	0.00031588	0.0299375	-0.0155727	-0.0364372	-0.00445334	0.0107924	0.0450162	0.128819	Ubiquitin carboxyl-terminal hydrolase isozyme L1
HSP 40	0.00419799	0.0283694	-0.018055	-0.0231511	0.0196288	-0.0373146	0.0514574	0.125297	DnaJ homolog subfamily B member 1
S100A7	-0.00983506	0.0108372	0.00265886	-0.00402554	-0.00290625	-0.0632525	-0.0051874	0.122652	Protein S100-A7
Dynactin subunit 2	0.0173321	0.00370169	-0.0323819	-0.0232381	-0.0244007	0.0205106	0.0265041	0.120817	Dynactin subunit 2
TGM3	-0.00779441	0.00771295	-0.00856955	-0.00226695	-0.0136737	-0.0264855	0.0115496	0.120551	Protein-glutamine gamma-glutamyltransferase E
Lectin, mannose-binding 2	0.0207741	0.0189183	-0.00648668	-0.0249086	-0.011845	0.0147162	0.0442363	0.120003	Vesicular integral-membrane protein VIP36
DR3	0.00821825	0.00247071	-0.0186454	-0.0167966	0.043844	-0.00429992	0.0437759	0.116379	Tumor necrosis factor receptor superfamily member 25
Nucleoside diphosphate kinase A	0.0112156	0.0289195	0.0258705	0.0184385	0.0218846	-0.00943742	0.00779664	0.113701	Nucleoside diphosphate kinase A
Trefoil factor 2	-0.00499007	0.0129477	-0.00276698	-0.016309	-0.00480583	-0.0658593	-0.0106727	0.108766	Trefoil factor 2
Desmoglein-2	0.0121398	-0.00231674	-0.0304772	0.0129546	0.0258648	-0.00654201	0.0384597	0.108648	Desmoglein-2
Cofilin-1	0.00428605	0.0392499	-0.0253885	-0.0304405	0.0179733	0.00183964	0.059062	0.105363	Cofilin-1
ATPO	-0.000724224	0.0159391	0.0161059	-0.0245049	-0.0103298	0.00997099	0.0545882	0.104705	ATP synthase subunit O, mitochondrial
IL-10 Ra	0.0305014	-0.00294865	-0.00360945	-0.00791664	-0.00151511	0.0345683	-0.00748732	0.103238	Interleukin-10 receptor subunit alpha
discoidin domain receptor 1	0.00553171	-0.00638971	-0.0159625	-0.00220242	-0.0281375	-0.0199571	0.061547	0.0996896	Epithelial discoidin domain-containing receptor 1
GPDA	0.00357974	0.029538	0.0117999	0.0261398	0.00560855	0.0131057	0.0408808	0.0947262	Glycerol-3-phosphate dehydrogenase [NAD(+)], cytoplasmic
4-1BB ligand	0.0241188	-0.0173246	0.0134084	-0.0175395	-0.00993896	-0.0039806	0.0203576	0.0900916	Tumor necrosis factor ligand superfamily member 9
Factor I	0.0120714	0.0333578	-0.00331654	0.0561054	-0.0158371	0.0147084	-0.0183705	-0.0877707	Complement factor I
TS	0.000769331	-0.0126145	-0.0166623	0.0357173	0.0376862	0.00527231	-0.0245032	0.0866068	Thymidylate synthase
MIS	0.0173093	0.0420924	-0.0188496	-0.0186787	-0.00172775	0.00773012	0.0360276	0.0848456	Muellerian-inhibiting factor

## Sheet: C. Heatmap
Pathways	tPC1	tPC2	tPC3	tPC4	tPC5	tPC6	tPC7	tPC8	tPC9
REACTOME_POTASSIUM_CHANNELS	-3.5188	0.9184	1.043	-1.9838	-1.9543	0.8174	1.2935	-0.8722	-0.8906
GENEGO_NOCICEPTION_EXPRESSION_AND_ROLE_OF_NOCICEPTIN_IN_IMMUNE_SYSTEM	-2.8665	-1.1309	1.0436	0.9361	-1.1201	-1.5059	2.3473	-1.7532	-1.3534
GENEGO_ROLE_OF_TH17_CELLS_IN_ASTHMA	-2.8258	-1.0046	0.7547	-1.2044	-0.4969	-2.2043	2.1595	-1.2736	0.9972
REACTOME_TRANSFERRIN_ENDOCYTOSIS_AND_RECYCLING	-0.8787	2.9653	-1.6805	-1.5889	-1.0892	0.5404	-1.304	1.3197	1.3545
REACTOME_DEFENSINS	-2.445	-1.4085	-1.5957	-2.7548	1.088	0.7904	-1.1786	0.7022	-1.2656
REACTOME_AMINE_LIGAND_BINDING_RECEPTORS	-3.1995	-0.8323	-1.448	-1.1063	1.021	-1.2748	-1.0267	-1.4316	-0.5652
REACTOME_OLFACTORY_SIGNALING_PATHWAY	-5.0723	-0.9947	1.9453	-1.5096	1.1009	1.0647	-2.3769	-1.0446	0.8854
KEGG_ANTIGEN_PROCESSING_AND_PRESENTATION	2.185	1.7737	-3.9695	4.7847	-1.711	-1.4927	1.0377	-1.5026	1.6193
KEGG_CYTOSOLIC_DNA_SENSING_PATHWAY	1.5686	-1.5451	-2.5028	4.7421	-1.9674	-0.8939	-1.4029	-1.2579	0.8932
GENEGO_IMMUNE_RESPONSE_ANTIVIRAL_ACTIONS_OF_INTERFERONS	-1.8488	-1.0331	-3.9	4.6418	-1.7645	-1.203	-1.0655	-0.6603	-1.0304
REACTOME_INTERFERON_ALPHA_BETA_SIGNALING	-2.4834	-2.8608	-4.8381	6.5009	-2.3002	-1.534	-1.7055	1.5571	-2.0852
GENEGO_IMMUNE_RESPONSE_INNATE_IMMUNE_RESPONSE_TO_RNA_VIRAL_INFECTION	-1.691	1.1611	-2.8674	4.4316	-1.7662	1.5314	-1.4051	-1.0565	1.0424
KEGG_RIG_I_LIKE_RECEPTOR_SIGNALING_PATHWAY	-1.3484	0.6445	-2.1976	4.4207	-1.5378	2.1834	-1.5682	-0.5765	1.0479
REACTOME_TRAF6_MEDIATED_IRF7_ACTIVATION	-1.3525	-1.2119	-2.889	4.3573	-1.3703	1.5592	-1.2032	-1.1521	1.0636
GENEGO_IMMUNE_RESPONSE_IFN_ALPHABETA_SIGNALING_PATHWAY	-2.0119	-1.4271	-4.3783	4.7004	-1.4781	1.0596	-1.1074	-1.5071	1.4886
REACTOME_REGULATION_OF_IFNA_SIGNALING	-2.0454	-1.3554	-3.9016	4.146	-1.0295	1.4783	-0.7693	-2.1243	1.7153
GENEGO_G-PROTEIN_SIGNALING_N-RAS_REGULATION_PATHWAY	1.3035	3.1277	-1.305	1.7754	-2.115	0.9144	1.3905	0.5474	-1.9702
BIOCARTA_CTLA4_PATHWAY	2.0885	2.9096	-1.8734	2.6421	-2.2013	-1.0681	1.1188	-1.1703	-2.1843
GENEGO_CD8+_TC1_CELLS_IN_ALLERGIC_CONTACT_DERMATITIS	1.098	1.991	-3.3726	2.4569	-3.3755	-0.8159	1.29	-1.1966	-3.2885
REACTOME_CHEMOKINE_RECEPTORS_BIND_CHEMOKINES	-1.7063	1.7143	-2.8969	1.5917	-2.1094	1.0258	2.1459	-0.8039	-3.3075
GENEGO_IMMUNE_RESPONSE_DIFFERENTIATION_AND_CLONAL_EXPANSION_OF_CD8+_T_CELLS	-2.0411	2.2098	-4.0764	4.4582	-2.8712	-0.8663	1.2349	-2.2086	-2.2084
GENEGO_IMMUNE_RESPONSE_TH17_TH22_AND_TH9_CELL_DIFFERENTIATION_	-1.751	2.9308	-2.4783	2.4975	-2.6662	-0.9859	3.0155	-1.1902	-2.1892
GENEGO_RHEUMATOID_ARTHRITIS_GENERAL_SCHEMA	-1.7364	1.5535	-2.4065	1.633	-3.095	-1.1513	2.3214	-1.3418	-2.5496
GENEGO_IMMUNE_RESPONSE_T_CELL_SUBSETS_CELL_SURFACE_MARKERS	-1.5345	2.9971	-2.7829	2.7096	-2.1974	-1.059	1.323	-1.3034	-3.337
GENEGO_GENERATION_OF_CYTOTOXIC_CD8+_T_CELLS_IN_COPD	-1.548	3.0554	-2.7593	2.8566	-3.4995	-1.7739	1.9122	-1.0969	-2.9177
PID_IL12_2PATHWAY	-2.3353	3.2402	-3.1858	4.0704	-2.7752	-1.222	2.3688	-0.9498	-3.021
GENEGO_IMMUNE_RESPONSE_TH1_AND_TH2_CELL_DIFFERENTIATION	-1.7448	3.6169	-3.3554	3.3951	-2.626	-1.0542	2.4586	-0.9119	-2.8359
GENEGO_IMMUNOLOGICAL_SYNAPSE_BETWEEN_DENDRITIC_AND_CD8+_T_CELLS_IN_ALLERGIC_CONTACT_DERMATITIS	-2.0006	3.1248	-3.1788	2.6171	-2.9147	-0.8593	1.5792	-0.9327	-2.5644
GENEGO_IL-1_SIGNALING_IN_MELANOMA	-1.7199	1.7278	-2.5292	-1.3822	-2.9535	-0.6339	2.8734	1.1308	-1.196
GENEGO_INFLAMMATORY_MECHANISMS_OF_PANCREATIC_CANCEROGENESIS	-2.6244	1.5599	-2.8249	1.4532	-2.1937	-1.3892	3.5088	1.7982	-1.8034
GENEGO_TH17_CELLS_IN_CF	-2.3664	2.0396	-2.053	1.7019	-3.0773	-1.5306	3.3488	1.2859	-2.3617
GENEGO_NK_CELLS_IN_ALLERGIC_CONTACT_DERMATITIS	-1.9425	2.2542	-3.318	2.9724	-3.0521	-1.5773	1.886	1.1102	-2.053
GENEGO_ROLE_OF_IL-17-PRODUCING_T_CELLS_IN_ALLERGIC_CONTACT_DERMATITIS	-1.4072	1.6452	-1.7977	1.6386	-3.0414	-2.2611	1.8395	0.77	-2.625
GENEGO_IMMUNE_RESPONSE_TH17_CELL_DIFFERENTIATION	-1.5755	2.1806	-1.978	2.2899	-2.9633	-1.3625	2.8339	1.2721	-2.479
GENEGO_ROLE_OF_IL-23_T17_PATHOGENIC_AXIS_IN_PSORIASIS	-1.9455	2.1232	-2.8428	1.6517	-3.3162	-1.4417	2.2782	1.0606	-2.6258
GENEGO_TH17_CYTOKINES_IN_COPD	-1.3553	2.5949	-2.2564	2.0082	-3.107	-0.681	2.6837	1.4058	-2.6537
GENEGO_IMMUNE_RESPONSE_ROLE_OF_PKR_IN_STRESS-INDUCED_ANTIVIRAL_CELL_RESPONSE	-2.0362	1.1493	-2.9496	4.314	-1.3265	0.8639	1.2762	1.4984	0.5477
KEGG_GRAFT_VERSUS_HOST_DISEASE	-1.5181	3.0901	-3.2456	2.979	-2.3457	0.969	1.3676	1.1137	-1.1233
GENEGO_DISRUPTION_OF_APOPTOSIS_PROLIFERATION_AND_SHEDDING_OF_EPITHELIAL_CELLS_IN_ASTHMA	-1.2091	-1.1006	-3.8121	1.1569	-0.9433	0.774	2.2675	1.4815	-1.1907
GENEGO_IMMUNE_RESPONSE_IL-5_SIGNALING_VIA_JAKSTAT	-1.815	-0.7186	-3.3791	1.8831	-1.388	-1.3411	3.8471	-1.2027	-3.3758
GENEGO_IMMUNE_RESPONSE_IL-6_SIGNALING_PATHWAY_VIA_JAKSTAT	-1.6173	-1.3033	-1.5878	2.2705	-1.1124	-1.326	3.5664	1.4373	-1.9912
REACTOME_TELOMERE_MAINTENANCE	-1.3129	-3.9187	2.7663	1.4147	2.9953	-2.1111	-1.1864	-2.5565	-2.2619
GENEGO_SIGNAL_TRANSDUCTION_ACTIVIN_A_SIGNALING_REGULATION	-2.2395	-4.4785	-1.3017	1.138	4.8059	-1.7748	1.905	-2.1726	-2.6713
GENEGO_TRANSCRIPTION_EPIGENETIC_REGULATION_OF_GENE_EXPRESSION	-1.1236	-3.8429	1.2683	1.2625	3.7581	-2.5328	2.4811	-1.9523	-2.0672
REACTOME_AMYLOIDS	-3.703	-5.0844	2.4938	1.3807	4.5129	-2.0315	3.2344	-2.9793	-4.2851
REACTOME_PACKAGING_OF_TELOMERE_ENDS	-2.9345	-5.0531	2.3562	0.9625	4.3791	-2.2626	1.5033	-2.9077	-2.813
REACTOME_MEIOTIC_RECOMBINATION	-2.6003	-5.1009	2.4804	1.7159	4.0043	-2.0799	1.9014	-2.4289	-3.4176
REACTOME_RNA_POL_I_TRANSCRIPTION	-2.2652	-5.3181	2.4263	1.6252	4.1767	-2.3207	2.1414	-2.5428	-3.3704
REACTOME_MEIOTIC_SYNAPSIS	-2.2086	-4.1794	2.147	1.3648	3.4081	-1.4654	1.5561	-1.5181	-2.6816
REACTOME_RNA_POL_I_PROMOTER_OPENING	-4.0819	-6.5723	2.8382	1.7491	5.1607	-2.3359	2.4847	-3.2617	-3.7895
GENEGO_PLATELET_ACTIVATION_DURING_ADAM-TS13-DEFICIENT_THROMBOTIC_MICROANGIOPATHY_DEVELOPMENT	-2.9216	-3.4549	1.1019	-1.1797	2.3319	-1.9074	2.5298	-2.4229	-2.8589
REACTOME_DEPOSITION_OF_NEW_CENPA_CONTAINING_NUCLEOSOMES_AT_THE_CENTROMERE	-1.3522	-4.3446	2.1634	-1.441	3.38	-2.3687	1.6392	-2.0591	-2.1564
GENEGO_GLUCOCORTICOIDS-MEDIATED_INHIBITION_OF_PRO-CONSTRICTORY_AND_PRO-INFLAMMATORY_SIGNALING_IN_AIRWAY_SMOOTH_MUSCLE_CELLS	-3.0794	-1.3554	-2.2625	1.1464	1.3942	-2.6173	2.3663	-1.4242	-1.5405
GENEGO_REGULATION_AND_SIGNALING_OF_HGF_RECEPTOR_MET_AND_MSP_RECEPTOR_RON_IN_LUNG_CANCER	-0.947	1.4027	-1.6536	1.4634	1.9104	-1.9184	3.6563	1.0814	-0.9744
GENEGO_EFFECT_OF_H_PYLORI_INFECTION_ON_GASTRIC_EPITHELIAL_CELL_PROLIFERATION	1.043	-2.5462	-1.9036	1.4737	1.9095	-1.2641	3.352	-1.0814	-1.452
PID_IL4_2PATHWAY	-1.3244	-1.9114	-1.1493	1.8318	1.1876	1.0162	3.5808	-0.6978	-1.6983
GENEGO_DEVELOPMENT_EPO-INDUCED_PI3KAKT_PATHWAY_AND_CA2+_INFLUX	-1.1671	-1.5395	-1.2629	-1.4382	1.3537	-2.7641	1.7262	-0.7433	-0.6351
GENEGO_IMMUNE_RESPONSE_FC_GAMMA_R-MEDIATED_PHAGOCYTOSIS_IN_MACROPHAGES	-1.4194	-1.632	-1.2719	-0.9157	0.8357	-2.7227	2.1437	-1.0492	0.843
GENEGO_CHEMOTAXIS_INHIBITORY_ACTION_OF_LIPOXINS_ON_IL-8-_AND_LEUKOTRIENE_B4-INDUCED_NEUTROPHIL_MIGRATION	-2.0236	-1.9781	1.0596	-0.5196	1.3912	-3.173	2.9694	-0.9484	-0.7739
GENEGO_IMPAIRED_INHIBITORY_ACTION_OF_LIPOXINS_ON_NEUTROPHIL_MIGRATION_IN_CF	-2.0814	-1.9324	1.0699	-0.4298	1.4061	-3.3098	2.897	-0.9816	-0.7098
GENEGO_CELL_ADHESION_INTEGRIN-MEDIATED_CELL_ADHESION_AND_MIGRATION	-1.6034	-1.9839	-0.8182	-0.5184	1.6073	-2.6821	2.1225	0.992	-0.6214
GENEGO_IMMUNE_RESPONSE_IC3B-INDUCED_PHAGOCYTOSIS_VIA_ALPHA-MBETA-2_INTEGRIN	-1.515	-1.4484	0.6987	-0.5976	1.7704	-2.6818	2.1653	1.312	1.6165
GENEGO_ANTI-APOPTOTIC_ACTION_OF_GASTRIN_IN_PANCREATIC_CANCER	0.7778	-1.1271	-0.7938	-0.8782	0.7635	-2.6225	1.4426	1.2311	-0.8544
GENEGO_DEVELOPMENT_OSTEOPONTIN_SIGNALING_IN_OSTEOCLASTS	1.1842	-1.6343	-1.8094	1.3439	1.5829	-2.8201	2.2002	1.0143	1.8331
GENEGO_TRANSITION_OF_MONOCLONAL_GAMMOPATHY_OF_UNDETERMINED_SIGNIFICANCE_TO_ACTIVE_MULTIPLE_MYELOMA_SCHEMA	1.9126	-1.5218	-2.7174	-2.9734	-2.4783	1.8987	2.3427	-2.3079	-2.2624
GENEGO_CFTR_TRANSLATIONAL_FIDELITY_CLASS_I_MUTATIONS	5.5576	2.5114	-4.0733	-4.6435	3.7868	0.8311	4.2573	-5.8078	-5
KEGG_RIBOSOME	5.7487	2.3964	-3.895	-4.2548	3.631	0.9314	4.0502	-6.0814	-4.8433
REACTOME_PEPTIDE_CHAIN_ELONGATION	5.5052	2.4465	-4.0568	-4.4677	3.8854	1.1785	3.9833	-6.0002	-4.8218
REACTOME_ACTIVATION_OF_THE_MRNA_UPON_BINDING_OF_THE_CAP_BINDING_COMPLEX_AND_EIFS_AND_SUBSEQUENT_BINDING_TO_43S	4.5067	2.2576	-2.5004	-2.2273	1.5276	-1.1082	3.086	-2.9439	-1.8358
REACTOME_FORMATION_OF_THE_TERNARY_COMPLEX_AND_SUBSEQUENTLY_THE_43S_COMPLEX	4.4743	2.2087	-2.4148	-2.0263	1.5432	-1.1066	2.7785	-3.2177	-2.4651
GENEGO_CIGARETTE_SMOKE-MEDIATED_REGULATION_OF_NRF2-ANTIOXIDANT_PATHWAY_IN_AIRWAY_EPITHELIAL_CELLS	2.2816	-0.6982	-2.8608	-3.3324	0.7127	1.0115	-0.9947	1.0993	2.0542
REACTOME_GLUCURONIDATION	1.8279	-2.4196	-2.6945	-2.3066	-2.1617	-1.495	2.4845	-1.7407	2.7047
GENEGO_CYTOSKELETON_REMODELING_KERATIN_FILAMENTS	2.0961	-2.8146	-2.141	-0.8089	-2.1795	2.7882	1.3626	-2.3072	1.551
GENEGO_ANDROSTENEDIONE_AND_TESTOSTERONE_BIOSYNTHESIS_AND_METABOLISM_P2	1.0673	-2.1794	-1.9155	-2.6064	-1.3779	1.7237	1.9596	-1.7188	2.2652
GENEGO_ANDROSTENEDIONE_AND_TESTOSTERONE_BIOSYNTHESIS_AND_METABOLISM_P2_RODENT_VERSION	1.0764	-2.0623	-1.9251	-2.556	-1.3602	1.71	1.9498	-1.7389	2.2721
GENEGO_2-NAPHTHYLAMINE_AND_2-NITRONAPHTALENE_METABOLISM	1.8616	-3.2655	-2.4653	-2.5436	-2.1193	0.9169	1.705	-1.38	1.8307
KEGG_METABOLISM_OF_XENOBIOTICS_BY_CYTOCHROME_P450	2.0523	-2.7004	-2.4498	-2.2564	-1.7494	0.9257	0.9663	-1.7735	2.6505
GENEGO_DEVELOPMENT_REGULATION_OF_TELOMERE_LENGTH_AND_CELLULAR_IMMORTALIZATION	1.8878	1.7172	-0.5801	1.2826	1.5218	-2.7124	1.8974	-1.4726	-1.4018
REACTOME_ASPARAGINE_N_LINKED_GLYCOSYLATION	5.0495	2.2356	-0.793	0.887	-2.1386	-1.9224	0.9954	-0.9324	0.9155
REACTOME_REGULATION_OF_MITOTIC_CELL_CYCLE	4.527	1.3328	-1.3255	1.4766	-0.9531	-0.9541	1.1302	-0.8317	0.577
REACTOME_FANCONI_ANEMIA_PATHWAY	2.1695	-0.6064	2.4443	1.4723	-1.1443	0.7761	1.0339	-0.9839	-0.5398
KEGG_DNA_REPLICATION	3.543	0.9599	2.4116	1.6455	-1.5476	-0.4756	0.7483	-0.886	-0.7923
REACTOME_DNA_STRAND_ELONGATION	2.8061	0.6414	2.7963	0.9814	-1.4366	-0.728	1.0224	0.7747	-0.7076
GENEGO_TTP_METABOLISM	2.3204	0.5418	2.4305	-0.6509	-0.8387	0.5986	0.5345	-1.6733	1.5889
REACTOME_RESPIRATORY_ELECTRON_TRANSPORT	5.6658	-2.5695	0.9603	-1.9178	1.169	0.5785	1.9493	-2.9317	-1.62
REACTOME_RESPIRATORY_ELECTRON_TRANSPORT_ATP_SYNTHESIS_BY_CHEMIOSMOTIC_COUPLING_AND_HEAT_PRODUCTION_BY_UNCOUPLING_PROTEINS_	6.1612	-2.7822	1.3639	-2.0307	1.2915	-0.5981	1.9977	-3.294	-1.8676
GENEGO_AXONAL_DEGENERATION_IN_MULTIPLE_SCLEROSIS	4.4823	-1.8018	-0.7393	-1.2321	-1.2465	1.0524	-1.6114	-3.4853	-1.3718
GENEGO_OXIDATIVE_PHOSPHORYLATION	5.872	-2.9398	1.3639	-2.0309	1.1857	0.8951	-1.9277	-3.1208	-1.917
KEGG_VALINE_LEUCINE_AND_ISOLEUCINE_DEGRADATION	3.7002	-0.6978	1.5103	-2.5169	-2.3943	-1.4735	-1.5298	-1.2813	-1.5214
GENEGO_GTP-XTP_METABOLISM	4.5143	-0.7447	1.026	1.025	-1.6838	-0.9081	-0.8072	-1.2503	-1.0786
KEGG_PYRIMIDINE_METABOLISM	4.6086	-1.5383	1.7397	1.1343	-1.6961	-0.6264	-0.8464	-1.8425	0.6122

## Sheet: D. tPC1 pathways
NAME	SIZE	NES	NOM p-val	FDR q-val	FWER p-val	RANK AT MAX	LEADING EDGE
REACTOME_RESPIRATORY_ELECTRON_TRANSPORT_ATP_SYNTHESIS_BY_CHEMIOSMOTIC_COUPLING_AND_HEAT_PRODUCTION_BY_UNCOUPLING_PROTEINS_	88	6.16121	0	0	0	6206	tags=82%, list=25%, signal=109%
GENEGO_OXIDATIVE_PHOSPHORYLATION	91	5.872	0	0	0	6206	tags=78%, list=25%, signal=104%
KEGG_RIBOSOME	86	5.7487	0	0	0	7726	tags=84%, list=32%, signal=122%
REACTOME_RESPIRATORY_ELECTRON_TRANSPORT	71	5.66582	0	0	0	9011	tags=94%, list=37%, signal=149%
GENEGO_CFTR_TRANSLATIONAL_FIDELITY_CLASS_I_MUTATIONS	80	5.55761	0	0	0	7812	tags=85%, list=32%, signal=125%
REACTOME_PEPTIDE_CHAIN_ELONGATION	85	5.50515	0	0	0	7812	tags=82%, list=32%, signal=121%
REACTOME_ASPARAGINE_N_LINKED_GLYCOSYLATION	79	5.04954	0	0	0	7165	tags=77%, list=29%, signal=109%
KEGG_PYRIMIDINE_METABOLISM	94	4.60864	0	0	0	7690	tags=72%, list=31%, signal=105%
REACTOME_REGULATION_OF_MITOTIC_CELL_CYCLE	77	4.52699	0	0	0	9784	tags=83%, list=40%, signal=138%
GENEGO_GTP-XTP_METABOLISM	63	4.51431	0	0	0	7449	tags=78%, list=30%, signal=112%
REACTOME_ACTIVATION_OF_THE_MRNA_UPON_BINDING_OF_THE_CAP_BINDING_COMPLEX_AND_EIFS_AND_SUBSEQUENT_BINDING_TO_43S	57	4.50673	0	0	0	8606	tags=84%, list=35%, signal=130%
REACTOME_SYNTHESIS_OF_DNA	90	4.49699	0	0	0	9875	tags=81%, list=40%, signal=136%
GENEGO_AXONAL_DEGENERATION_IN_MULTIPLE_SCLEROSIS	95	4.48232	0	0	0	6569	tags=65%, list=27%, signal=89%
REACTOME_FORMATION_OF_THE_TERNARY_COMPLEX_AND_SUBSEQUENTLY_THE_43S_COMPLEX	49	4.47428	0	0	0	7812	tags=86%, list=32%, signal=126%
GENEGO_UBIQUINONE_METABOLISM	46	4.42462	0	0	0	8354	tags=89%, list=34%, signal=135%
REACTOME_METABOLISM_OF_NON_CODING_RNA	48	4.30764	0	0	0	5661	tags=77%, list=23%, signal=100%
GENEGO_ATPITP_METABOLISM	86	4.28534	0	0	0	7595	tags=70%, list=31%, signal=101%
REACTOME_APC_C_CDC20_MEDIATED_DEGRADATION_OF_MITOTIC_PROTEINS	65	4.26266	0	0	0	6015	tags=69%, list=25%, signal=92%
GENEGO_DNA_DAMAGE_NUCLEOTIDE_EXCISION_REPAIR	73	4.23703	0	0	0	8815	tags=79%, list=36%, signal=124%
REACTOME_AUTODEGRADATION_OF_CDH1_BY_CDH1_APC_C	56	4.22634	0	0	0	6015	tags=71%, list=25%, signal=95%
REACTOME_TRNA_AMINOACYLATION	42	4.17472	0	0	0	6443	tags=81%, list=26%, signal=110%
REACTOME_M_G1_TRANSITION	78	4.17092	0	0	0	9821	tags=81%, list=40%, signal=135%
REACTOME_SIGNALING_BY_WNT	62	4.16644	0	0	0	9784	tags=84%, list=40%, signal=140%
REACTOME_SCFSKP2_MEDIATED_DEGRADATION_OF_P27_P21	53	4.10069	0	0	0	9875	tags=89%, list=40%, signal=148%
REACTOME_SCF_BETA_TRCP_MEDIATED_DEGRADATION_OF_EMI1	49	4.08872	0	0	0	9784	tags=90%, list=40%, signal=149%
REACTOME_OLFACTORY_SIGNALING_PATHWAY	81	-5.07228	0	0	0	11695	tags=96%, list=48%, signal=184%
REACTOME_RNA_POL_I_PROMOTER_OPENING	54	-4.08192	0	0	0	12614	tags=98%, list=52%, signal=202%
REACTOME_AMYLOIDS	74	-3.70302	0	0	0	12614	tags=88%, list=52%, signal=181%
REACTOME_POTASSIUM_CHANNELS	97	-3.51878	0	0	0	7957	tags=63%, list=33%, signal=93%
REACTOME_AMINE_LIGAND_BINDING_RECEPTORS	36	-3.1995	0	0	0	8283	tags=78%, list=34%, signal=117%
GENEGO_GLUCOCORTICOIDS-MEDIATED_INHIBITION_OF_PRO-CONSTRICTORY_AND_PRO-INFLAMMATORY_SIGNALING_IN_AIRWAY_SMOOTH_MUSCLE_CELLS	98	-3.07939	0	0.000353661	0.002	13518	tags=82%, list=55%, signal=182%
REACTOME_PACKAGING_OF_TELOMERE_ENDS	46	-2.93452	0	0.000762319	0.005	12614	tags=89%, list=52%, signal=184%
GENEGO_PLATELET_ACTIVATION_DURING_ADAM-TS13-DEFICIENT_THROMBOTIC_MICROANGIOPATHY_DEVELOPMENT	68	-2.92163	0	0.000667029	0.005	13789	tags=87%, list=56%, signal=199%
GENEGO_NOCICEPTION_EXPRESSION_AND_ROLE_OF_NOCICEPTIN_IN_IMMUNE_SYSTEM	67	-2.86651	0	0.000830238	0.007	6639	tags=57%, list=27%, signal=78%
GENEGO_ROLE_OF_TH17_CELLS_IN_ASTHMA	61	-2.82583	0	0.00128527	0.012	12615	tags=82%, list=52%, signal=169%
REACTOME_VOLTAGE_GATED_POTASSIUM_CHANNELS	43	-2.79569	0	0.00184536	0.018	10484	tags=79%, list=43%, signal=138%
GENEGO_SEROTONIN_MODULATION_OF_DOPAMINE_RELEASE_IN_NICOTINE_ADDICTION	80	-2.66225	0	0.0053579	0.059	8517	tags=60%, list=35%, signal=92%
GENEGO_IL-17-INDUCED_MUCIN_EXPRESSION_IN_CF_AIRWAYS	57	-2.65589	0	0.00519102	0.062	12133	tags=79%, list=50%, signal=156%
REACTOME_CLASS_B_2_SECRETIN_FAMILY_RECEPTORS	86	-2.65516	0	0.00482023	0.062	7919	tags=57%, list=32%, signal=84%
GENEGO_INFLAMMATORY_MECHANISMS_OF_PANCREATIC_CANCEROGENESIS	76	-2.62441	0	0.00535962	0.073	13032	tags=79%, list=53%, signal=169%
REACTOME_MEIOTIC_RECOMBINATION	77	-2.60034	0	0.00630901	0.089	12614	tags=77%, list=52%, signal=158%
GENEGO_INTERLEUKINS-INDUCED_INFLAMMATORY_SIGNALING_IN_NORMAL_AND_ASTHMATIC_AIRWAY_EPITHELIUM	52	-2.54384	0	0.0096041	0.138	16729	tags=98%, list=68%, signal=310%
REACTOME_INTERFERON_ALPHA_BETA_SIGNALING	58	-2.53195	0	0.00984308	0.148	14242	tags=86%, list=58%, signal=206%
GENEGO_IL-1_PRODUCTION_IN_MELANOMA	24	-2.52928	0	0.0094927	0.15	6889	tags=71%, list=28%, signal=99%

## Sheet: D. tPC2 pathways
NAME	SIZE	NES	NOM p-val	FDR q-val	FWER p-val	RANK AT MAX	LEADING EDGE
GENEGO_IMMUNE_RESPONSE_TH1_AND_TH2_CELL_DIFFERENTIATION	55	3.6169	0	0	0	6046	tags=65%, list=25%, signal=87%
PID_IL12_2PATHWAY	60	3.24024	0	0	0	4034	tags=52%, list=17%, signal=62%
GENEGO_G-PROTEIN_SIGNALING_N-RAS_REGULATION_PATHWAY	31	3.12774	0	0	0	4142	tags=65%, list=17%, signal=78%
GENEGO_IMMUNOLOGICAL_SYNAPSE_BETWEEN_DENDRITIC_AND_CD8+_T_CELLS_IN_ALLERGIC_CONTACT_DERMATITIS	46	3.12482	0	0	0	6046	tags=63%, list=25%, signal=84%
KEGG_GRAFT_VERSUS_HOST_DISEASE	21	3.09009	0	0	0	6403	tags=81%, list=26%, signal=110%
GENEGO_GENERATION_OF_CYTOTOXIC_CD8+_T_CELLS_IN_COPD	31	3.05543	0	0	0	6046	tags=71%, list=25%, signal=94%
GENEGO_IMMUNE_RESPONSE_T_CELL_SUBSETS_CELL_SURFACE_MARKERS	47	2.9971	0	0.000379634	0.003	5382	tags=60%, list=22%, signal=76%
REACTOME_TRANSFERRIN_ENDOCYTOSIS_AND_RECYCLING	25	2.96535	0	0.000443399	0.004	2608	tags=60%, list=11%, signal=67%
GENEGO_IMMUNE_RESPONSE_TH17_TH22_AND_TH9_CELL_DIFFERENTIATION_	52	2.93083	0	0.000696504	0.007	6403	tags=62%, list=26%, signal=83%
BIOCARTA_CTLA4_PATHWAY	17	2.90958	0	0.000807251	0.009	2538	tags=71%, list=10%, signal=79%
GENEGO_ZINC_DEFICIENCY_IN_PROSTATE_CANCER	19	2.8397	0	0.00130069	0.016	8902	tags=89%, list=36%, signal=141%
GENEGO_ROLE_OF_CD8+_TC1_CELLS_IN_COPD	50	2.83061	0	0.0012683	0.017	6403	tags=60%, list=26%, signal=81%
GENEGO_ROLE_OF_IL-2_IN_THE_ENHANCEMENT_OF_NK_CELL_CYTOTOXICITY_IN_MULTIPLE_SCLEROSIS	40	2.82217	0	0.00123912	0.018	11551	tags=85%, list=47%, signal=161%
GENEGO_IMMUNE_RESPONSE_NAIVE_CD4+_T_CELL_DIFFERENTIATION	57	2.81931	0	0.00115061	0.018	6403	tags=58%, list=26%, signal=78%
GENEGO_IMMUNE_RESPONSE_ICOS_PATHWAY_IN_T-HELPER_CELL	74	2.78441	0.0020284	0.00119458	0.02	2555	tags=38%, list=10%, signal=42%
GENEGO_IMMUNE_RESPONSE_TCR_AND_CD28_CO-STIMULATION_IN_ACTIVATION_OF_NF-KB	48	2.75837	0	0.00146193	0.026	11551	tags=81%, list=47%, signal=154%
GENEGO_IMMUNE_RESPONSE_REGULATION_OF_T_CELL_FUNCTION_BY_CTLA-4	46	2.72613	0	0.00206751	0.039	2555	tags=43%, list=10%, signal=48%
GENEGO_IMMUNE_RESPONSE_GENERATION_OF_MEMORY_CD4+_T_CELLS	46	2.724	0	0.00205238	0.041	6046	tags=59%, list=25%, signal=78%
GENEGO_MEMORY_CD8+_T_CELLS_IN_ALLERGIC_CONTACT_DERMATITIS	52	2.64505	0	0.00383426	0.079	6928	tags=60%, list=28%, signal=83%
GENEGO_PUTATIVE_ROLE_OF_TREGS_IN_COPD	36	2.63246	0	0.00381991	0.083	5122	tags=58%, list=21%, signal=74%
GENEGO_DIFFERENTIATION_OF_TH2_CELLS_IN_ASTHMA	53	2.62678	0	0.00372467	0.085	2980	tags=43%, list=12%, signal=49%
BIOCARTA_NKT_PATHWAY	29	2.62255	0	0.00363599	0.086	6779	tags=69%, list=28%, signal=95%
GENEGO_TH17_CYTOKINES_IN_COPD	43	2.59486	0	0.0044923	0.108	6158	tags=58%, list=25%, signal=78%
GENEGO_IMMUNE_RESPONSE_MIF-MEDIATED_GLUCOCORTICOID_REGULATION	29	2.5872	0	0.00464373	0.116	8902	tags=76%, list=36%, signal=119%
GENEGO_IMMUNE_RESPONSE_DIFFERENTIATION_OF_NATURAL_REGULATORY_T_CELLS	38	2.57984	0	0.00471085	0.123	11161	tags=82%, list=46%, signal=150%
REACTOME_RNA_POL_I_PROMOTER_OPENING	54	-6.57877	0	0	0	5764	tags=98%, list=24%, signal=128%
REACTOME_RNA_POL_I_TRANSCRIPTION	79	-5.51353	0	0	0	5764	tags=76%, list=24%, signal=99%
REACTOME_AMYLOIDS	74	-5.26126	0	0	0	4892	tags=72%, list=20%, signal=89%
REACTOME_MEIOTIC_RECOMBINATION	77	-5.10008	0	0	0	4892	tags=70%, list=20%, signal=87%
REACTOME_PACKAGING_OF_TELOMERE_ENDS	46	-4.99275	0	0	0	5343	tags=85%, list=22%, signal=108%
REACTOME_RNA_POL_I_RNA_POL_III_AND_MITOCHONDRIAL_TRANSCRIPTION	111	-4.85247	0	0	0	5764	tags=62%, list=24%, signal=81%
KEGG_SYSTEMIC_LUPUS_ERYTHEMATOSUS	112	-4.72221	0	0	0	2751	tags=49%, list=11%, signal=55%
GENEGO_NETOSIS_IN_SLE	113	-4.40749	0	0	0	11708	tags=84%, list=48%, signal=161%
REACTOME_MEIOSIS	105	-4.38838	0	0	0	4892	tags=56%, list=20%, signal=70%
REACTOME_DEPOSITION_OF_NEW_CENPA_CONTAINING_NUCLEOSOMES_AT_THE_CENTROMERE	59	-4.3474	0	0	0	4892	tags=68%, list=20%, signal=85%
GENEGO_SIGNAL_TRANSDUCTION_ACTIVIN_A_SIGNALING_REGULATION	73	-4.33975	0	0	0	5430	tags=66%, list=22%, signal=84%
REACTOME_MEIOTIC_SYNAPSIS	69	-4.19129	0	0	0	5382	tags=65%, list=22%, signal=83%
GENEGO_TRANSCRIPTION_EPIGENETIC_REGULATION_OF_GENE_EXPRESSION	89	-3.90598	0	0	0	4892	tags=55%, list=20%, signal=69%
REACTOME_TELOMERE_MAINTENANCE	73	-3.88259	0	0	0	4892	tags=59%, list=20%, signal=73%
REACTOME_TRANSCRIPTION	193	-3.64822	0	0	0	6811	tags=50%, list=28%, signal=69%
GENEGO_PLATELET_ACTIVATION_DURING_ADAM-TS13-DEFICIENT_THROMBOTIC_MICROANGIOPATHY_DEVELOPMENT	68	-3.55155	0	0	0	10968	tags=81%, list=45%, signal=146%
GENEGO_2-NAPHTHYLAMINE_AND_2-NITRONAPHTALENE_METABOLISM	20	-3.3123	0	6.42888e-05	0.001	5905	tags=85%, list=24%, signal=112%
GENEGO_TRANSCRIPTION_SIN3_AND_NURD_IN_TRANSCRIPTION_REGULATION	52	-3.1378	0	0.000120174	0.002	5096	tags=58%, list=21%, signal=73%
KEGG_DRUG_METABOLISM_CYTOCHROME_P450	67	-3.13048	0	0.00011385	0.002	12922	tags=85%, list=53%, signal=180%
REACTOME_CHROMOSOME_MAINTENANCE	115	-3.02073	0	0.000220565	0.004	4892	tags=44%, list=20%, signal=55%
REACTOME_INTERFERON_ALPHA_BETA_SIGNALING	57	-2.96652	0	0.00031428	0.006	11851	tags=81%, list=48%, signal=156%
GENEGO_OXIDATIVE_PHOSPHORYLATION	91	-2.87761	0	0.000601623	0.012	15510	tags=89%, list=63%, signal=243%
GENEGO_CYTOSKELETON_REMODELING_KERATIN_FILAMENTS	52	-2.8326	0	0.000718146	0.015	8345	tags=67%, list=34%, signal=102%
GENEGO_TRANSCRIPTION_N-COR_SMRT_COMPLEX-MEDIATED_EPIGENETIC_GENE_SILENCING	130	-2.82859	0	0.000688223	0.015	5455	tags=43%, list=22%, signal=55%
GENEGO_ROLE_OF_IGH_TRANSLOCATIONS_IN_MULTIPLE_MYELOMA	54	-2.78748	0	0.000792632	0.018	1291	tags=37%, list=5%, signal=39%

## Sheet: D. tPC3 pathways
NAME	SIZE	NES	NOM p-val	FDR q-val	FWER p-val	RANK AT MAX	LEADING EDGE
REACTOME_RNA_POL_I_PROMOTER_OPENING	54	2.83825	0	0.0080613	0.015	14737	tags=93%, list=60%, signal=233%
REACTOME_DNA_STRAND_ELONGATION	30	2.79632	0	0.00754483	0.027	9807	tags=83%, list=40%, signal=139%
REACTOME_TELOMERE_MAINTENANCE	73	2.76628	0	0.00574811	0.031	14737	tags=88%, list=60%, signal=220%
REACTOME_AMYLOIDS	74	2.49378	0	0.0310838	0.212	14737	tags=85%, list=60%, signal=214%
REACTOME_MEIOTIC_RECOMBINATION	77	2.48045	0	0.0277568	0.231	14737	tags=84%, list=60%, signal=212%
REACTOME_FANCONI_ANEMIA_PATHWAY	21	2.44426	0.00193798	0.028612	0.271	5277	tags=67%, list=22%, signal=85%
GENEGO_TTP_METABOLISM	36	2.43054	0	0.0262896	0.288	7939	tags=67%, list=32%, signal=99%
REACTOME_RNA_POL_I_TRANSCRIPTION	79	2.42635	0	0.023536	0.295	14866	tags=84%, list=61%, signal=213%
KEGG_DNA_REPLICATION	36	2.41156	0	0.0231885	0.325	7233	tags=64%, list=30%, signal=91%
REACTOME_PACKAGING_OF_TELOMERE_ENDS	46	2.35621	0	0.0313265	0.441	14737	tags=89%, list=60%, signal=224%
REACTOME_LAGGING_STRAND_SYNTHESIS	19	2.31868	0	0.036422	0.526	9642	tags=84%, list=39%, signal=139%
GENEGO_DNA_DAMAGE_MISMATCH_REPAIR	20	2.31033	0	0.0350885	0.544	10327	tags=85%, list=42%, signal=147%
REACTOME_ACTIVATION_OF_THE_PRE_REPLICATIVE_COMPLEX	30	2.28124	0	0.0403169	0.622	11874	tags=83%, list=49%, signal=162%
GENEGO_DCTPDUTP_METABOLISM	42	2.27635	0	0.0380912	0.627	7939	tags=62%, list=32%, signal=92%
KEGG_GLYCOSYLPHOSPHATIDYLINOSITOL_GPI_ANCHOR_BIOSYNTHESIS	25	2.24901	0.00201613	0.0430577	0.696	5299	tags=60%, list=22%, signal=77%
REACTOME_INTERFERON_ALPHA_BETA_SIGNALING	57	-4.83806	0	0	0	5603	tags=77%, list=23%, signal=100%
GENEGO_IMMUNE_RESPONSE_IFN_ALPHABETA_SIGNALING_PATHWAY	33	-4.37827	0	0	0	5379	tags=85%, list=22%, signal=109%
GENEGO_IMMUNE_RESPONSE_DIFFERENTIATION_AND_CLONAL_EXPANSION_OF_CD8+_T_CELLS	59	-4.0764	0	0	0	6773	tags=73%, list=28%, signal=101%
GENEGO_CFTR_TRANSLATIONAL_FIDELITY_CLASS_I_MUTATIONS	80	-4.07326	0	0	0	8117	tags=71%, list=33%, signal=106%
REACTOME_PEPTIDE_CHAIN_ELONGATION	85	-4.05676	0	0	0	8117	tags=71%, list=33%, signal=105%
KEGG_ANTIGEN_PROCESSING_AND_PRESENTATION	67	-3.96951	0	0	0	4076	tags=58%, list=17%, signal=70%
REACTOME_REGULATION_OF_IFNA_SIGNALING	24	-3.90157	0	0	0	3308	tags=79%, list=14%, signal=91%
GENEGO_IMMUNE_RESPONSE_ANTIVIRAL_ACTIONS_OF_INTERFERONS	42	-3.9	0	0	0	5569	tags=74%, list=23%, signal=95%
KEGG_RIBOSOME	86	-3.89502	0	0	0	8117	tags=69%, list=33%, signal=102%
GENEGO_DISRUPTION_OF_APOPTOSIS_PROLIFERATION_AND_SHEDDING_OF_EPITHELIAL_CELLS_IN_ASTHMA	53	-3.81208	0	0	0	6440	tags=70%, list=26%, signal=95%
GENEGO_IFN-GAMMA_AND_TH2_CYTOKINES-INDUCED_INFLAMMATORY_SIGNALING_IN_NORMAL_AND_ASTHMATIC_AIRWAY_EPITHELIUM	62	-3.68459	0	0	0	4669	tags=58%, list=19%, signal=72%
KEGG_AUTOIMMUNE_THYROID_DISEASE	32	-3.68323	0	0	0	3372	tags=69%, list=14%, signal=80%
GENEGO_INTERLEUKINS-INDUCED_INFLAMMATORY_SIGNALING_IN_NORMAL_AND_ASTHMATIC_AIRWAY_EPITHELIUM	52	-3.64259	0	0	0	4765	tags=62%, list=19%, signal=76%
PID_CD8_TCR_DOWNSTREAM_PATHWAY	64	-3.43922	0	0	0	6773	tags=64%, list=28%, signal=88%
GENEGO_IMMUNE_RESPONSE_IL-5_SIGNALING_VIA_JAKSTAT	62	-3.37908	0	0	0	9581	tags=76%, list=39%, signal=124%
GENEGO_CD8+_TC1_CELLS_IN_ALLERGIC_CONTACT_DERMATITIS	23	-3.37263	0	0	0	7930	tags=91%, list=32%, signal=135%
GENEGO_IMMUNE_RESPONSE_TH1_AND_TH2_CELL_DIFFERENTIATION	55	-3.35541	0	0	0	9502	tags=76%, list=39%, signal=125%
GENEGO_ROLE_OF_B_CELLS_IN_SLE	77	-3.34075	0	0	0	4996	tags=52%, list=20%, signal=65%
GENEGO_NK_CELLS_IN_ALLERGIC_CONTACT_DERMATITIS	41	-3.31804	0	0	0	12292	tags=93%, list=50%, signal=186%
GENEGO_ROLE_OF_PROINFLAMMATORY_CYTOKINES_IN_ACTIVATION_OF_P53_IN_MAJOR_DEPRESSIVE_DISORDER	54	-3.26518	0	0	0	4489	tags=56%, list=18%, signal=68%
KEGG_GRAFT_VERSUS_HOST_DISEASE	21	-3.24565	0	0	0	10178	tags=100%, list=42%, signal=171%
GENEGO_APOPTOSIS_AND_SURVIVAL_NO_SYNTHESIS_AND_SIGNALING	64	-3.22613	0	0	0	4552	tags=53%, list=19%, signal=65%
GENEGO_ROLE_OF_CD8+_TC1_CELLS_IN_COPD	50	-3.18788	0	0	0	9273	tags=76%, list=38%, signal=122%
PID_IL12_2PATHWAY	60	-3.18579	0	0	0	10178	tags=77%, list=42%, signal=131%
GENEGO_IMMUNOLOGICAL_SYNAPSE_BETWEEN_DENDRITIC_AND_CD8+_T_CELLS_IN_ALLERGIC_CONTACT_DERMATITIS	46	-3.17877	0	0	0	9502	tags=78%, list=39%, signal=128%

## Sheet: D. tPC4 pathways
NAME	SIZE	NES	NOM p-val	FDR q-val	FWER p-val	RANK AT MAX	LEADING EDGE
REACTOME_INTERFERON_ALPHA_BETA_SIGNALING	57	6.5009	0	0	0	3202	tags=84%, list=13%, signal=97%
KEGG_ANTIGEN_PROCESSING_AND_PRESENTATION	67	4.78469	0	0	0	7220	tags=79%, list=30%, signal=112%
KEGG_CYTOSOLIC_DNA_SENSING_PATHWAY	54	4.74208	0	0	0	6525	tags=85%, list=27%, signal=116%
GENEGO_IMMUNE_RESPONSE_IFN_ALPHABETA_SIGNALING_PATHWAY	33	4.70045	0	0	0	2363	tags=79%, list=10%, signal=87%
GENEGO_IMMUNE_RESPONSE_ANTIVIRAL_ACTIONS_OF_INTERFERONS	42	4.64185	0	0	0	3202	tags=74%, list=13%, signal=85%
GENEGO_IMMUNE_RESPONSE_DIFFERENTIATION_AND_CLONAL_EXPANSION_OF_CD8+_T_CELLS	59	4.4582	0	0	0	5853	tags=73%, list=24%, signal=96%
GENEGO_IMMUNE_RESPONSE_INNATE_IMMUNE_RESPONSE_TO_RNA_VIRAL_INFECTION	44	4.43161	0	0	0	5907	tags=82%, list=24%, signal=108%
KEGG_RIG_I_LIKE_RECEPTOR_SIGNALING_PATHWAY	70	4.4207	0	0	0	6251	tags=70%, list=26%, signal=94%
REACTOME_TRAF6_MEDIATED_IRF7_ACTIVATION	30	4.35731	0	0	0	3278	tags=80%, list=13%, signal=92%
GENEGO_IMMUNE_RESPONSE_ROLE_OF_PKR_IN_STRESS-INDUCED_ANTIVIRAL_CELL_RESPONSE	72	4.31405	0	0	0	5853	tags=67%, list=24%, signal=87%
REACTOME_INTERFERON_GAMMA_SIGNALING	47	4.27798	0	0	0	4990	tags=72%, list=20%, signal=91%
REACTOME_RIG_I_MDA5_MEDIATED_INDUCTION_OF_IFN_ALPHA_BETA_PATHWAYS	72	4.23816	0	0	0	5907	tags=67%, list=24%, signal=88%
GENEGO_ATTENUATION_OF_IFN_TYPE_I_SIGNALING_IN_MELANOMA_CELLS	54	4.217	0	0	0	1414	tags=56%, list=6%, signal=59%
KEGG_AUTOIMMUNE_THYROID_DISEASE	32	4.17227	0	0	0	2441	tags=72%, list=10%, signal=80%
REACTOME_REGULATION_OF_IFNA_SIGNALING	24	4.14602	0	0	0	4903	tags=92%, list=20%, signal=115%
GENEGO_IMMUNE_RESPONSE_TLR3_AND_TLR4_INDUCED_TICAM1-SPECIFIC_SIGNALING_PATHWAY	32	4.10972	0	0	0	5939	tags=84%, list=24%, signal=111%
PID_IL12_2PATHWAY	60	4.07039	0	0	0	6148	tags=70%, list=25%, signal=93%
GENEGO_IFN-GAMMA_AND_TH2_CYTOKINES-INDUCED_INFLAMMATORY_SIGNALING_IN_NORMAL_AND_ASTHMATIC_AIRWAY_EPITHELIUM	62	4.05999	0	0	0	3643	tags=58%, list=15%, signal=68%
GENEGO_APO-2LTNFSF10-INDUCED_APOPTOSIS_IN_MELANOMA	53	3.89342	0	0	0	5907	tags=70%, list=24%, signal=92%
PID_CD8_TCR_DOWNSTREAM_PATHWAY	64	3.62009	0	0	0	1629	tags=45%, list=7%, signal=48%
GENEGO_APOPTOSIS_AND_SURVIVAL_ROLE_OF_PKR_IN_STRESS-INDUCED_APOPTOSIS	78	3.5474	0	0	0	5853	tags=58%, list=24%, signal=76%
REACTOME_IMMUNOREGULATORY_INTERACTIONS_BETWEEN_A_LYMPHOID_AND_A_NON_LYMPHOID_CELL	59	3.41147	0	0	0	8636	tags=73%, list=35%, signal=112%
GENEGO_IMMUNE_RESPONSE_TH1_AND_TH2_CELL_DIFFERENTIATION	55	3.39512	0	0	0	7936	tags=71%, list=32%, signal=105%
GENEGO_DEVELOPMENT_PDGF_SIGNALING_VIA_STATS_AND_NF-KB	40	3.24846	0	0	0	7866	tags=75%, list=32%, signal=110%
GENEGO_IMMUNE_RESPONSE_HMGB1TLR_SIGNALING_PATHWAY	52	3.22101	0	0	0	5907	tags=62%, list=24%, signal=81%
GENEGO_CFTR_TRANSLATIONAL_FIDELITY_CLASS_I_MUTATIONS	80	-4.53768	0	0	0	6698	tags=71%, list=27%, signal=98%
REACTOME_PEPTIDE_CHAIN_ELONGATION	85	-4.48163	0	0	0	6698	tags=68%, list=27%, signal=94%
KEGG_RIBOSOME	86	-4.28152	0	0	0	6698	tags=66%, list=27%, signal=91%
GENEGO_TRANSLATION_L-SELENOAMINOACIDS_INCORPORATION_IN_PROTEINS_DURING_TRANSLATION	107	-4.02706	0	0	0	6698	tags=61%, list=27%, signal=83%
REACTOME_NONSENSE_MEDIATED_DECAY_ENHANCED_BY_THE_EXON_JUNCTION_COMPLEX	106	-3.95945	0	0	0	6698	tags=60%, list=27%, signal=83%
REACTOME_SRP_DEPENDENT_COTRANSLATIONAL_PROTEIN_TARGETING_TO_MEMBRANE	108	-3.9071	0	0	0	6698	tags=59%, list=27%, signal=81%
REACTOME_3_UTR_MEDIATED_TRANSLATIONAL_REGULATION	105	-3.80616	0	0	0	6698	tags=59%, list=27%, signal=81%
REACTOME_INFLUENZA_VIRAL_RNA_TRANSCRIPTION_AND_REPLICATION	101	-3.76361	0	0	0	7545	tags=63%, list=31%, signal=91%
REACTOME_TRANSLATION	145	-3.45854	0	0	0	13177	tags=79%, list=54%, signal=170%
GENEGO_TRANSLATION_REGULATION_OF_TRANSLATION_INITIATION	116	-3.28681	0	6.54591e-05	0.001	6698	tags=53%, list=27%, signal=73%
GENEGO_CIGARETTE_SMOKE-MEDIATED_REGULATION_OF_NRF2-ANTIOXIDANT_PATHWAY_IN_AIRWAY_EPITHELIAL_CELLS	22	-3.28185	0	5.95083e-05	0.001	5608	tags=82%, list=23%, signal=106%
REACTOME_INFLUENZA_LIFE_CYCLE	135	-3.12778	0	5.45493e-05	0.001	7620	tags=54%, list=31%, signal=78%
GENEGO_TRANSITION_OF_MONOCLONAL_GAMMOPATHY_OF_UNDETERMINED_SIGNIFICANCE_TO_ACTIVE_MULTIPLE_MYELOMA_SCHEMA	27	-2.9604	0	0.00034239	0.007	6332	tags=74%, list=26%, signal=100%
REACTOME_DEFENSINS	38	-2.75331	0	0.0014559	0.032	10094	tags=79%, list=41%, signal=134%
GENEGO_2-NAPHTHYLAMINE_AND_2-NITRONAPHTALENE_METABOLISM	20	-2.65087	0	0.00285214	0.064	2680	tags=60%, list=11%, signal=67%
REACTOME_METABOLISM_OF_PROTEINS	419	-2.58108	0	0.00451483	0.104	16590	tags=79%, list=68%, signal=240%
KEGG_VALINE_LEUCINE_AND_ISOLEUCINE_DEGRADATION	44	-2.57449	0	0.00454628	0.111	12028	tags=82%, list=49%, signal=161%
GENEGO_ANDROSTENEDIONE_AND_TESTOSTERONE_BIOSYNTHESIS_AND_METABOLISM_P2_RODENT_VERSION	18	-2.56381	0	0.00479206	0.121	1268	tags=56%, list=5%, signal=59%
GENEGO_ANDROSTENEDIONE_AND_TESTOSTERONE_BIOSYNTHESIS_AND_METABOLISM_P2	18	-2.5278	0	0.00578287	0.154	1268	tags=56%, list=5%, signal=59%
REACTOME_GLUCONEOGENESIS	31	-2.51154	0	0.00632318	0.177	8266	tags=71%, list=34%, signal=107%
GENEGO_HEME_METABOLISM	32	-2.4819	0	0.00738153	0.213	6926	tags=66%, list=28%, signal=91%

## Sheet: D. tPC5 pathways
NAME	SIZE	NES	NOM p-val	FDR q-val	FWER p-val	RANK AT MAX	LEADING EDGE
REACTOME_RNA_POL_I_PROMOTER_OPENING	54	5.16067	0	0	0	5795	tags=83%, list=24%, signal=109%
GENEGO_SIGNAL_TRANSDUCTION_ACTIVIN_A_SIGNALING_REGULATION	73	4.80586	0	0	0	7413	tags=79%, list=30%, signal=114%
REACTOME_AMYLOIDS	74	4.51288	0	0	0	5795	tags=68%, list=24%, signal=88%
REACTOME_PACKAGING_OF_TELOMERE_ENDS	46	4.37913	0	0	0	5795	tags=78%, list=24%, signal=102%
REACTOME_RNA_POL_I_TRANSCRIPTION	79	4.17673	0	0	0	6040	tags=65%, list=25%, signal=85%
REACTOME_MEIOTIC_RECOMBINATION	77	4.00426	0	0	0	5472	tags=61%, list=22%, signal=78%
REACTOME_PEPTIDE_CHAIN_ELONGATION	85	3.88544	0	0	0	11445	tags=82%, list=47%, signal=154%
GENEGO_CFTR_TRANSLATIONAL_FIDELITY_CLASS_I_MUTATIONS	80	3.78678	0	0	0	11445	tags=83%, list=47%, signal=155%
GENEGO_TRANSCRIPTION_EPIGENETIC_REGULATION_OF_GENE_EXPRESSION	89	3.75815	0	0	0	4857	tags=53%, list=20%, signal=66%
KEGG_RIBOSOME	86	3.63104	0	0	0	11445	tags=80%, list=47%, signal=150%
GENEGO_TRANSCRIPTION_SIN3_AND_NURD_IN_TRANSCRIPTION_REGULATION	52	3.55042	0	0	0	6198	tags=67%, list=25%, signal=90%
REACTOME_MEIOTIC_SYNAPSIS	69	3.40812	0	0	0	5795	tags=59%, list=24%, signal=78%
REACTOME_DEPOSITION_OF_NEW_CENPA_CONTAINING_NUCLEOSOMES_AT_THE_CENTROMERE	59	3.38004	0	0	0	6198	tags=63%, list=25%, signal=84%
GENEGO_CELL_CYCLE_INFLUENCE_OF_RAS_AND_RHO_PROTEINS_ON_G1S_TRANSITION	67	3.22272	0	0	0	7247	tags=63%, list=30%, signal=89%
GENEGO_APOPTOSIS_AND_SURVIVAL_APOPTOTIC_ACTIVIN_A_SIGNALING	24	3.15491	0	7.37401e-05	0.001	7247	tags=83%, list=30%, signal=118%
GENEGO_IMMUNE_RESPONSE_IL-33_SIGNALING_PATHWAY	88	3.02926	0	0.000202615	0.003	3703	tags=42%, list=15%, signal=49%
REACTOME_TELOMERE_MAINTENANCE	73	2.99527	0	0.000190696	0.003	6442	tags=56%, list=26%, signal=76%
GENEGO_DEVELOPMENT_FLT3_SIGNALING	53	2.87699	0	0.000423838	0.007	7247	tags=62%, list=30%, signal=88%
GENEGO_ACTIVATION_OF_TGF-BETA_SIGNALING_IN_PANCREATIC_CANCER	28	2.82557	0	0.000458785	0.008	5749	tags=68%, list=24%, signal=89%
GENEGO_TRANSCRIPTION_ROLE_OF_HETEROCHROMATIN_PROTEIN_1_HP1_FAMILY_IN_TRANSCRIPTIONAL_SILENCING	59	2.82188	0	0.000435846	0.008	11767	tags=80%, list=48%, signal=153%
PID_MET_PATHWAY	80	2.8001	0	0.000520933	0.01	12045	tags=76%, list=49%, signal=150%
REACTOME_SIGNALING_BY_TGF_BETA_RECEPTOR_COMPLEX	60	2.78361	0	0.000645726	0.013	7268	tags=60%, list=30%, signal=85%
SIG_INSULIN_RECEPTOR_PATHWAY_IN_CARDIAC_MYOCYTES	50	2.65114	0	0.0025749	0.053	6904	tags=60%, list=28%, signal=83%
GENEGO_DEVELOPMENT_HGF-DEPENDENT_INHIBITION_OF_TGF-BETA-INDUCED_EMT	32	2.62823	0	0.00325007	0.069	9716	tags=78%, list=40%, signal=130%
PID_INSULIN_PATHWAY	45	2.51516	0	0.00791818	0.166	9132	tags=69%, list=37%, signal=110%
GENEGO_GENERATION_OF_CYTOTOXIC_CD8+_T_CELLS_IN_COPD	31	-3.4995	0	0	0	4596	tags=71%, list=19%, signal=87%
GENEGO_CD8+_TC1_CELLS_IN_ALLERGIC_CONTACT_DERMATITIS	23	-3.3755	0	0	0	3745	tags=74%, list=15%, signal=87%
GENEGO_ROLE_OF_IL-23_T17_PATHOGENIC_AXIS_IN_PSORIASIS	57	-3.31623	0	0	0	4683	tags=56%, list=19%, signal=69%
GENEGO_TH17_CYTOKINES_IN_COPD	43	-3.10699	0	0.000223238	0.001	4849	tags=60%, list=20%, signal=75%
GENEGO_RHEUMATOID_ARTHRITIS_GENERAL_SCHEMA	54	-3.09503	0	0.00017859	0.001	4277	tags=54%, list=18%, signal=65%
GENEGO_TH17_CELLS_IN_CF	61	-3.0773	0	0.000148825	0.001	3838	tags=49%, list=16%, signal=58%
GENEGO_NK_CELLS_IN_ALLERGIC_CONTACT_DERMATITIS	41	-3.05211	0	0.000127564	0.001	6907	tags=68%, list=28%, signal=95%
GENEGO_ROLE_OF_IL-17-PRODUCING_T_CELLS_IN_ALLERGIC_CONTACT_DERMATITIS	27	-3.04141	0	0.000111619	0.001	3635	tags=63%, list=15%, signal=74%
GENEGO_IMMUNE_RESPONSE_TH17_CELL_DIFFERENTIATION	41	-2.96335	0	0.000300839	0.003	4683	tags=59%, list=19%, signal=72%
GENEGO_IL-1_SIGNALING_IN_MELANOMA	53	-2.95355	0	0.000361152	0.004	5010	tags=55%, list=20%, signal=69%
GENEGO_DIFFERENCES_BETWEEN_LANGERHANS_CELLS_AND_DERMAL_DENDRITIC_CELLS_IN_ALLERGIC_CONTACT_DERMATITIS	21	-2.94472	0	0.000570868	0.007	4402	tags=71%, list=18%, signal=87%
GENEGO_IMMUNOLOGICAL_SYNAPSE_BETWEEN_DENDRITIC_AND_CD8+_T_CELLS_IN_ALLERGIC_CONTACT_DERMATITIS	46	-2.91466	0	0.000750929	0.01	4596	tags=54%, list=19%, signal=67%
GENEGO_TH17_CELLS_IN_CF_MOUSE_MODEL	51	-2.87413	0	0.000900082	0.013	4661	tags=53%, list=19%, signal=65%
GENEGO_IMMUNE_RESPONSE_DIFFERENTIATION_AND_CLONAL_EXPANSION_OF_CD8+_T_CELLS	59	-2.87124	0	0.000835791	0.013	4707	tags=51%, list=19%, signal=63%
GENEGO_ROLE_OF_INKT_AND_B_CELLS_IN_T_CELL_RECRUITMENT_IN_ALLERGIC_CONTACT_DERMATITIS	54	-2.86761	0	0.000780071	0.013	7780	tags=65%, list=32%, signal=95%
KEGG_STARCH_AND_SUCROSE_METABOLISM	49	-2.86569	0	0.000731317	0.013	6703	tags=61%, list=27%, signal=84%
GENEGO_IMMUNE_RESPONSE_NAIVE_CD4+_T_CELL_DIFFERENTIATION	57	-2.83716	0	0.000902406	0.017	5062	tags=53%, list=21%, signal=66%
PID_IL12_2PATHWAY	60	-2.77522	0	0.00150353	0.029	10087	tags=72%, list=41%, signal=122%
GENEGO_PUTATIVE_PATHWAYS_OF_ACTIVATION_OF_CLASSICAL_COMPLEMENT_SYSTEM_IN_MAJOR_DEPRESSIVE_DISORDER	23	-2.73576	0	0.00189941	0.038	8646	tags=83%, list=35%, signal=128%
GENEGO_PROINFLAMMATORY_CYTOKINE_PRODUCTION_BY_TH17_CELLS_IN_ASTHMA	57	-2.71633	0	0.00207471	0.044	4661	tags=49%, list=19%, signal=61%
GENEGO_NF-KB_PATHWAY_IN_MULTIPLE_MYELOMA	34	-2.71553	0	0.00197591	0.044	6907	tags=68%, list=28%, signal=94%
GENEGO_ROLE_OF_CD8+_TC1_CELLS_IN_COPD	50	-2.71327	0	0.0018861	0.044	10556	tags=76%, list=43%, signal=134%
REACTOME_IMMUNOREGULATORY_INTERACTIONS_BETWEEN_A_LYMPHOID_AND_A_NON_LYMPHOID_CELL	59	-2.67751	0	0.00230847	0.055	12540	tags=81%, list=51%, signal=167%
GENEGO_IMMUNE_RESPONSE_TH17_TH22_AND_TH9_CELL_DIFFERENTIATION_	52	-2.66622	0	0.00232567	0.058	4661	tags=50%, list=19%, signal=62%
GENEGO_INTER-CELLULAR_RELATIONS_IN_COPD_GENERAL_SCHEMA	32	-2.62791	0	0.00302909	0.08	6364	tags=66%, list=26%, signal=89%

## Sheet: D. tPC6 pathways
NAME	SIZE	NES	NOM p-val	FDR q-val	FWER p-val	RANK AT MAX	LEADING EDGE
GENEGO_CYTOSKELETON_REMODELING_KERATIN_FILAMENTS	52	2.78822	0	0.0108351	0.019	6593	tags=60%, list=27%, signal=81%
GENEGO_IMPAIRED_INHIBITORY_ACTION_OF_LIPOXINS_ON_NEUTROPHIL_MIGRATION_IN_CF	98	-3.30976	0	0	0	8877	tags=64%, list=36%, signal=101%
GENEGO_CHEMOTAXIS_INHIBITORY_ACTION_OF_LIPOXINS_ON_IL-8-_AND_LEUKOTRIENE_B4-INDUCED_NEUTROPHIL_MIGRATION	97	-3.17302	0	0	0	8877	tags=64%, list=36%, signal=100%
GENEGO_DEVELOPMENT_OSTEOPONTIN_SIGNALING_IN_OSTEOCLASTS	34	-2.82013	0	0.00764893	0.016	5092	tags=62%, list=21%, signal=78%
GENEGO_DEVELOPMENT_EPO-INDUCED_PI3KAKT_PATHWAY_AND_CA2+_INFLUX	39	-2.76408	0	0.00786706	0.022	5576	tags=59%, list=23%, signal=76%
GENEGO_IMMUNE_RESPONSE_FC_GAMMA_R-MEDIATED_PHAGOCYTOSIS_IN_MACROPHAGES	77	-2.72271	0	0.0114423	0.04	8698	tags=62%, list=36%, signal=96%
GENEGO_DEVELOPMENT_REGULATION_OF_TELOMERE_LENGTH_AND_CELLULAR_IMMORTALIZATION	38	-2.71241	0	0.00977687	0.041	11075	tags=82%, list=45%, signal=149%
GENEGO_CELL_ADHESION_INTEGRIN-MEDIATED_CELL_ADHESION_AND_MIGRATION	93	-2.68207	0	0.0112445	0.054	8698	tags=59%, list=36%, signal=91%
GENEGO_IMMUNE_RESPONSE_IC3B-INDUCED_PHAGOCYTOSIS_VIA_ALPHA-MBETA-2_INTEGRIN	89	-2.6818	0	0.00983892	0.054	8698	tags=60%, list=36%, signal=92%
GENEGO_ANTI-APOPTOTIC_ACTION_OF_GASTRIN_IN_PANCREATIC_CANCER	36	-2.6225	0	0.0139826	0.086	7251	tags=67%, list=30%, signal=95%
GENEGO_GLUCOCORTICOIDS-MEDIATED_INHIBITION_OF_PRO-CONSTRICTORY_AND_PRO-INFLAMMATORY_SIGNALING_IN_AIRWAY_SMOOTH_MUSCLE_CELLS	98	-2.61734	0	0.0130177	0.089	8698	tags=58%, list=36%, signal=90%
GENEGO_ROLE_OF_CNTF_AND_LIF_IN_REGULATION_OF_OLIGODENDROCYTE_DEVELOPMENT_IN_MULTIPLE_SCLEROSIS	39	-2.60183	0	0.0130041	0.097	7063	tags=64%, list=29%, signal=90%
GENEGO_STEM_CELLS_ROLE_OF_GROWTH_FACTORS_IN_THE_MAINTENANCE_OF_EMBRYONIC_STEM_CELL_PLURIPOTENCY	79	-2.58628	0	0.0133529	0.109	9401	tags=63%, list=38%, signal=103%
GENEGO_IMMUNE_RESPONSE_IMMUNOLOGICAL_SYNAPSE_FORMATION	86	-2.55743	0	0.0147604	0.13	8586	tags=59%, list=35%, signal=91%
GENEGO_CYTOSKELETON_REMODELING_REGULATION_OF_ACTIN_CYTOSKELETON_BY_RHO_GTPASES	62	-2.5509	0	0.0145127	0.137	8698	tags=63%, list=36%, signal=97%
GENEGO_TRANSCRIPTION_EPIGENETIC_REGULATION_OF_GENE_EXPRESSION	89	-2.53282	0	0.0157282	0.158	10064	tags=64%, list=41%, signal=108%
KEGG_VIRAL_MYOCARDITIS	50	-2.52444	0	0.0160928	0.171	8698	tags=66%, list=36%, signal=102%
GENEGO_DEVELOPMENT_ROLE_OF_CNTF_AND_LIF_IN_REGULATION_OF_OLIGODENDROCYTE_DEVELOPMENT	36	-2.50852	0	0.0171583	0.192	7063	tags=64%, list=29%, signal=90%
GENEGO_CFTR_FOLDING_AND_MATURATION_NORMAL_AND_CF	38	-2.42859	0	0.0298919	0.319	8645	tags=68%, list=35%, signal=106%
GENEGO_REGULATION_OF_CASPASE_ACTIVITY_IN_HUNTINGTON'S_DISEASE	36	-2.42598	0	0.0286909	0.323	8095	tags=67%, list=33%, signal=100%
GENEGO_DEVELOPMENT_ROLE_OF_CDK5_IN_NEURONAL_DEVELOPMENT	80	-2.4142	0	0.0290547	0.342	10314	tags=65%, list=42%, signal=112%
GENEGO_SCHEMA_INITIATION_OF_T_CELL_RECRUITMENT_IN_ALLERGIC_CONTACT_DERMATITIS	21	-2.37886	0	0.0344151	0.409	12643	tags=95%, list=52%, signal=197%
GENEGO_DEVELOPMENT_MELANOCYTE_DEVELOPMENT_AND_PIGMENTATION	64	-2.37506	0.00186916	0.0338935	0.419	9413	tags=64%, list=39%, signal=104%
REACTOME_DEPOSITION_OF_NEW_CENPA_CONTAINING_NUCLEOSOMES_AT_THE_CENTROMERE	59	-2.36872	0	0.0339736	0.43	16487	tags=93%, list=67%, signal=286%
GENEGO_IL-6_SIGNALING_PATHWAY_IN_LUNG_CANCER	47	-2.35345	0	0.0356019	0.452	7626	tags=60%, list=31%, signal=86%
GENEGO_NEUROPHYSIOLOGICAL_PROCESS_GLUTAMIC_ACID_REGULATION_OF_DOPAMINE_D1A_RECEPTOR_SIGNALING	64	-2.33725	0	0.03831	0.498	6594	tags=52%, list=27%, signal=70%

## Sheet: D. tPC7 pathways
NAME	SIZE	NES	NOM p-val	FDR q-val	FWER p-val	RANK AT MAX	LEADING EDGE
GENEGO_CFTR_TRANSLATIONAL_FIDELITY_CLASS_I_MUTATIONS	80	4.25733	0	0	0	12835	tags=93%, list=53%, signal=194%
KEGG_RIBOSOME	86	4.05023	0	0	0	12809	tags=90%, list=52%, signal=187%
REACTOME_PEPTIDE_CHAIN_ELONGATION	85	3.98332	0	0	0	12809	tags=89%, list=52%, signal=187%
GENEGO_IMMUNE_RESPONSE_IL-5_SIGNALING_VIA_JAKSTAT	62	3.84708	0	0	0	6853	tags=69%, list=28%, signal=96%
GENEGO_REGULATION_AND_SIGNALING_OF_HGF_RECEPTOR_MET_AND_MSP_RECEPTOR_RON_IN_LUNG_CANCER	76	3.6563	0	0	0	7205	tags=64%, list=29%, signal=91%
PID_IL4_2PATHWAY	65	3.58082	0	0	0	6927	tags=66%, list=28%, signal=92%
GENEGO_IMMUNE_RESPONSE_IL-6_SIGNALING_PATHWAY_VIA_JAKSTAT	74	3.56641	0	0	0	10112	tags=77%, list=41%, signal=131%
GENEGO_INFLAMMATORY_MECHANISMS_OF_PANCREATIC_CANCEROGENESIS	76	3.50875	0	0	0	12259	tags=86%, list=50%, signal=171%
GENEGO_EFFECT_OF_H_PYLORI_INFECTION_ON_GASTRIC_EPITHELIAL_CELL_PROLIFERATION	75	3.35201	0	0	0	6399	tags=59%, list=26%, signal=79%
GENEGO_TH17_CELLS_IN_CF	61	3.3488	0	0	0	7956	tags=69%, list=33%, signal=102%
PID_CXCR4_PATHWAY	100	3.34257	0	0	0	9355	tags=66%, list=38%, signal=106%
GENEGO_CELL_ADHESION_INTEGRIN_INSIDE-OUT_SIGNALING_IN_T_CELLS	99	3.27265	0	0	0	13177	tags=83%, list=54%, signal=179%
GENEGO_IMMUNE_RESPONSE_IL-4-RESPONSIVE_GENES_IN_TYPE_2_IMMUNITY	67	3.26015	0	0	0	8150	tags=67%, list=33%, signal=100%
GENEGO_IMMUNE_RESPONSE_MIF-INDUCED_CELL_ADHESION_MIGRATION_AND_ANGIOGENESIS	85	3.25609	0	0	0	13177	tags=84%, list=54%, signal=181%
REACTOME_AMYLOIDS	74	3.23442	0	0	0	12555	tags=84%, list=51%, signal=172%
GENEGO_ROLE_OF_INKT_AND_B_CELLS_IN_T_CELL_RECRUITMENT_IN_ALLERGIC_CONTACT_DERMATITIS	54	3.21109	0	0	0	11314	tags=83%, list=46%, signal=155%
GENEGO_PROINFLAMMATORY_CYTOKINE_PRODUCTION_BY_TH17_CELLS_IN_ASTHMA	57	3.18943	0	0	0	7952	tags=68%, list=33%, signal=101%
GENEGO_CIGARETTE_SMOKE-INDUCED_INFLAMMATORY_SIGNALING_IN_AIRWAY_EPITHELIAL_CELLS	36	3.17192	0	0	0	7007	tags=72%, list=29%, signal=101%
GENEGO_DEVELOPMENT_CYTOKINE-MEDIATED_REGULATION_OF_MEGAKARYOPOIESIS	68	3.16401	0	0	0	8012	tags=65%, list=33%, signal=96%
KEGG_HEMATOPOIETIC_CELL_LINEAGE	82	3.14724	0	0	0	10290	tags=72%, list=42%, signal=124%
GENEGO_BASOPHIL_MIGRATION_IN_ASTHMA	79	3.09571	0	0	0	8150	tags=63%, list=33%, signal=95%
REACTOME_ACTIVATION_OF_THE_MRNA_UPON_BINDING_OF_THE_CAP_BINDING_COMPLEX_AND_EIFS_AND_SUBSEQUENT_BINDING_TO_43S	57	3.08596	0	0	0	11203	tags=81%, list=46%, signal=149%
GENEGO_TRANSITION_OF_SMOLDERING_MULTIPLE_MYELOMA_TO_ACTIVE_MULTIPLE_MYELOMA_SCHEMA	27	3.06926	0	0	0	11314	tags=96%, list=46%, signal=179%
GENEGO_IMMUNE_RESPONSE_NF-AT_SIGNALING_AND_LEUKOCYTE_INTERACTIONS	81	3.06655	0	0	0	10929	tags=74%, list=45%, signal=134%
GENEGO_TH2-CYTOKINES-INDUCED_EXPRESSION_OF_MUCINS_IN_ASTHMA_	37	3.03311	0	6.7301e-05	0.001	7007	tags=70%, list=29%, signal=98%

[truncated: 2 more sheets: D. tPC8 pathways, D. tPC9 pathways]
