# Supplementary material for: Airway host-microbiome interactions in chronic obstructive pulmonary disease
Source: Respir Res. 2019 Jun 6;20:113. doi: 10.1186/s12931-019-1085-z (PMC6555748; doi:10.1186/s12931-019-1085-z)
Supplement: Supplementary file 5 — Spearman correlation of individual genes in the top two pathways. a. tPC2 and b. tPC4 with Haemophilus and Moraxella in both microbiome and qPCR datasets. (XLSX 32 kb) [file 12931_2019_1085_MOESM5_ESM.xlsx]

## Sheet: A. Th1 and Th2 pathway
Gene	Rank	Microbiome data		qPCR data		Description
		Haemophilus Spearman's rho	Haemophilus unadjusted P-value	H. influenzae Spearman's rho	H. influenzae unadjusted P-value
IL12B	177	0.6006	0.0002	0.6004	0.0009	interleukin 12B
TRAC	244	0.6922	7.64e-06	0.5025	0.007	RecName: Full=T-cell receptor alpha chain C region;
CD3G	309	0.5342	0.0011	0.2912	0.1323	CD3g molecule, gamma (CD3-TCR complex)
CD247	316	0.3983	0.0184	0.3207	0.0461	CD247 molecule
STAT4	333	0.4087	0.0154	0.382	0.0455	signal transducer and activator of transcription 4
CD28	350	0.1258	0.4696	-0.0602	0.7603	CD28 molecule
CD3E	465	0.5168	0.0017	0.3147	0.1028	CD3e molecule, epsilon (CD3-TCR complex)
IL2RA	502	0.421	0.0124	0.3432	0.0741	interleukin 2 receptor, alpha
ATF2	541	0.2835	0.0989	0.4258	0.0247	activating transcription factor 2
RUNX3	866	0.2034	0.24	0.1374	0.4832	runt-related transcription factor 3
FOSB	904	0.2852	0.0968	0.3114	0.1066	FBJ murine osteosarcoma viral oncogene homolog B
CD3D	945	0.5	0.0025	0.3071	0.1118	CD3d molecule, delta (CD3-TCR complex)
NFATC1	1233	0.3076	0.0725	0.1319	0.5009	nuclear factor of activated T-cells, cytoplasmic, calcineurin-dependent 1
CD80	1235	0.4723	0.0046	0.4773	0.0109	CD80 molecule
NFKB1	1269	0.5157	0.0017	0.5134	0.0058	nuclear factor of kappa light polypeptide gene enhancer in B-cells 1
CD40	1355	0.581	0.0003	0.3722	0.0417	CD40 molecule, TNF receptor superfamily member 5
JUN	1568	0.0118	0.9462	0.052	0.7913	jun proto-oncogene
IFNG	1657	0.4922	0.003	0.41	0.0311	interferon, gamma
JAK1	1744	0.2711	0.1149	0.3498	0.0685	Janus kinase 1
RELB	1927	0.4387	0.0089	0.4395	0.0201	v-rel avian reticuloendotheliosis viral oncogene homolog B
IL2RG	2252	0.363	0.0327	0.3771	0.0485	interleukin 2 receptor, gamma
CD40LG	2440	0.4199	0.0126	0.4083	0.0318	CD40 ligand
IL2RB	2640	0.3084	0.0717	0.1139	0.5616	interleukin 2 receptor, beta
IL12RB2	2833	0.4373	0.0091	0.3952	0.0381	interleukin 12 receptor, beta 2
STAT6	2980	0.1275	0.4636	0.2545	0.19	signal transducer and activator of transcription 6, interleukin-4 induced
JUND	3168	0.1188	0.4948	0.2282	0.2411	jun D proto-oncogene
CD4	4002	0.1356	0.4355	-0.0569	0.7731	CD4 molecule
TBX21	4034	0.4336	0.0098	0.4696	0.0124	T-box 21
FOSL2	4442	0.2521	0.1435	0.3974	0.037	FOS-like antigen 2
REL	4824	0.3636	0.0324	0.3985	0.0365	v-rel avian reticuloendotheliosis viral oncogene homolog
IFNGR2	4905	0.3426	0.0445	0.3492	0.0689	interferon gamma receptor 2 (interferon gamma transducer 1)
IL2	5122	0.1126	0.5176	0.0525	0.7892	interleukin 2
TNFRSF9	5275	0.2866	0.0951	0.4291	0.0235	tumor necrosis factor receptor superfamily, member 9
IL12RB1	5382	0.3745	0.0273	0.4559	0.0155	interleukin 12 receptor, beta 1
CD86	5752	-0.1252	0.4721	-0.243	0.2119	CD86 molecule
NFKB2	6046	0.3616	0.0334	0.4242	0.0253	nuclear factor of kappa light polypeptide gene enhancer in B-cells 2 (p49/p100)
TRAV24	9505	0.3908	0.0209	0.2529	0.193	---
RELA	10582	0.1454	0.4027	0.2611	0.1786	v-rel avian reticuloendotheliosis viral oncogene homolog A
MAF	10693	-0.0459	0.7928	-0.2255	0.2475	v-maf avian musculoaponeurotic fibrosarcoma oncogene homolog
NFATC2	11161	0.1857	0.2839	0.1062	0.5884	nuclear factor of activated T-cells, cytoplasmic, calcineurin-dependent 2
FOSL1	11223	0.0067	0.9693	0.1221	0.5336	FOS-like antigen 1
IFNGR1	12660	-0.0443	0.8003	0.0197	0.9202	interferon gamma receptor 1
GATA3	12689	0.0409	0.8146	-0.081	0.681	GATA binding protein 3
IL13	13398	0.1476	0.3955	0.2474	0.203	interleukin 13
IL4R	13617	0.0863	0.6204	0.2392	0.2188	interleukin 4 receptor
JAK2	13724	0.1118	0.5207	0.1691	0.3872	Janus kinase 2
IL4	13794	0.0118	0.9462	0.0837	0.6698	interleukin 4
STAT1	13917	0.2126	0.219	0.2124	0.276	signal transducer and activator of transcription 1, 91kDa
IL12A	17140	0.048	0.7829	0.1037	0.5971	interleukin 12A
TYK2	17244	-0.144	0.4078	0.0164	0.9334	tyrosine kinase 2
IL5	17725	-0.2524	0.1433	-0.1565	0.4246	interleukin 5
FOS	18144	-0.0112	0.9494	0.2551	0.1891	FBJ murine osteosarcoma viral oncogene homolog
IL18	18158	0.3737	0.0276	0.3339	0.0827	interleukin 18
JUNB	18347	0.0689	0.6926	0.2271	0.2434	jun B proto-oncogene
TNFSF9	22242	0.1566	0.3672	0.2764	0.1537	tumor necrosis factor (ligand) superfamily, member 9

## Sheet: A. IL12 pathway
Gene	Rank	Microbiome data		qPCR data		Description
		Haemophilus Spearman's rho	Haemophilus unadjusted P-value	H. influenzae Spearman's rho	H. influenzae unadjusted P-value
IL12B	177	0.6006	0.0002	0.6004	0.0009	interleukin 12B
CD8A	214	0.544	0.0009	0.3054	0.1138	CD8a molecule
CD3G	309	0.5342	0.0011	0.2912	0.1323	CD3g molecule, gamma (CD3-TCR complex)
CD247	316	0.3983	0.0184	0.3207	0.0961	CD247 molecule
STAT4	333	0.4087	0.0154	0.382	0.0455	signal transducer and activator of transcription 4
CD3E	465	0.5168	0.0017	0.3147	0.1028	CD3e molecule, epsilon (CD3-TCR complex)
CCL4	501	0.5426	0.0009	0.5238	0.0047	chemokine (C-C motif) ligand 4
IL2RA	502	0.421	0.0124	0.3432	0.0741	interleukin 2 receptor, alpha
ATF2	541	0.2835	0.0989	0.4258	0.0247	activating transcription factor 2
CCL3	618	0.4356	0.0094	0.4921	0.0085	chemokine (C-C motif) ligand 3
CCR5	668	0.3241	0.0579	0.243	0.2113	chemokine (C-C motif) receptor 5 (gene/pseudogene)
LCK	922	0.3613	0.0335	0.1752	0.3703	LCK proto-oncogene, Src family tyrosine kinase
CD3D	945	0.5	0.0025	0.3071	0.1118	CD3d molecule, delta (CD3-TCR complex)
IL1R1	1006	0.3193	0.0619	0.3738	0.0507	interleukin 1 receptor, type I
STAT5A	1234	0.4807	0.0038	0.5014	0.0072	signal transducer and activator of transcription 5A
NFKB1	1269	0.5157	0.0017	0.5134	0.0058	nuclear factor of kappa light polypeptide gene enhancer in B-cells 1
CD8B	1513	0.4118	0.0146	0.4056	0.033	CD8b molecule
IFNG	1657	0.4922	0.003	0.41	0.0311	interferon, gamma
RELB	1927	0.4387	0.0089	0.4395	0.0201	v-rel avian reticuloendotheliosis viral oncogene homolog B
IL2RG	2252	0.363	0.0327	0.3771	0.0485	interleukin 2 receptor, gamma
GZMB	2485	0.4709	0.0047	0.4308	0.0229	granzyme B (granzyme 2, cytotoxic T-lymphocyte-associated serine esterase 1)
IL2RB	2640	0.3084	0.0717	0.1139	0.5616	interleukin 2 receptor, beta
RAB7A	2681	0.2902	0.0909	0.3344	0.0822	RAB7A, member RAS oncogene family
GZMA	2782	0.5513	0.0007	0.4023	0.0346	granzyme A (granzyme 1, cytotoxic T-lymphocyte-associated serine esterase 3)
IL12RB2	2833	0.4373	0.0091	0.3952	0.0381	interleukin 12 receptor, beta 2
RIPK2	2870	0.3162	0.0645	0.2496	0.199	receptor-interacting serine-threonine kinase 2
STAT6	2980	0.1275	0.4636	0.2545	0.19	signal transducer and activator of transcription 6, interleukin-4 induced
IL18R1	3246	-0.0398	0.8202	-0.0339	0.864	interleukin 18 receptor 1
CD4	4002	0.1356	0.4355	-0.0569	0.7731	CD4 molecule
EOMES	4031	0.2322	0.1786	-0.052	0.7924	eomesodermin
TBX21	4034	0.4336	0.0098	0.4696	0.0124	T-box 21
IL2	5122	0.1126	0.5176	0.0525	0.7892	interleukin 2
IL12RB1	5382	0.3745	0.0273	0.4559	0.0155	interleukin 12 receptor, beta 1
NFKB2	6046	0.3616	0.0334	0.4242	0.0253	nuclear factor of kappa light polypeptide gene enhancer in B-cells 2 (p49/p100)
FASLG	9566	0.3655	0.0314	0.3547	0.0645	Fas ligand (TNF superfamily, member 6)
PPP3CB	10303	-0.0983	0.5728	-0.2452	0.2077	protein phosphatase 3, catalytic subunit, beta isozyme
RELA	10582	0.1454	0.4027	0.2611	0.1786	v-rel avian reticuloendotheliosis viral oncogene homolog A
STAT3	10664	0.2641	0.1249	0.4297	0.0233	signal transducer and activator of transcription 3 (acute-phase response factor)
IL18RAP	11848	-0.13	0.4553	-0.0744	0.7057	interleukin 18 receptor accessory protein
SPHK2	12097	-0.0807	0.6439	-0.2622	0.1772	sphingosine kinase 2
PPP3R1	12380	0.1689	0.3303	0.3383	0.0786	protein phosphatase 3, regulatory subunit B, alpha
SOCS1	12590	0.2667	0.1212	0.3016	0.1186	suppressor of cytokine signaling 1
MAP2K3	13655	0.1269	0.4656	0.3169	0.1003	mitogen-activated protein kinase kinase 3
JAK2	13724	0.1118	0.5207	0.1691	0.3872	Janus kinase 2
IL4	13794	0.0118	0.9462	0.0837	0.6698	interleukin 4
STAT1	13917	0.2126	0.219	0.2124	0.276	signal transducer and activator of transcription 1, 91kDa
GADD45B	14507	0.0986	0.5712	0.2824	0.1447	growth arrest and DNA-damage-inducible, beta
IL1B	14708	0.3132	0.0673	0.45	0.0171	interleukin 1, beta
B2M	16501	0.112	0.5197	0.2622	0.1767	beta-2-microglobulin
IL12A	17140	0.048	0.7829	0.1037	0.5971	interleukin 12A
TYK2	17244	-0.144	0.4078	0.0164	0.9334	tyrosine kinase 2
MTOR	18072	-0.0272	0.8768	-0.243	0.2119	mechanistic target of rapamycin (serine/threonine kinase)
FOS	18144	-0.0112	0.9494	0.2551	0.1891	FBJ murine osteosarcoma viral oncogene homolog
IL18	18158	0.3737	0.0276	0.3339	0.0827	interleukin 18
MAPK14	20404	-0.0059	0.9737	0.0936	0.6335	mitogen-activated protein kinase 14
MAP2K6	20666	0.0297	0.8648	0.1773	0.3643	mitogen-activated protein kinase kinase 6
PPP3CA	21559	-0.1723	0.3211	0.0192	0.9224	protein phosphatase 3, catalytic subunit, alpha isozyme
NOS2	21757	0.2097	0.2255	0.2441	0.2093	nitric oxide synthase 2, inducible
GADD45G	22796	-0.1807	0.2977	0.0345	0.8607	growth arrest and DNA-damage-inducible, gamma
HLX	22886	-0.0417	0.8115	0.0027	0.9889	H2.0-like homeobox

## Sheet: B. IFN alpha beta pathway
Gene	Rank	Microbiome data		qPCR data		Description
		Moraxella Spearman's rho	Moraxella unadjusted P-value	M. catarrhalis Spearman's rho	M. catarrhalis unadjusted P-value
IFNA10	40	0.072	0.6795	0.2629	0.1596	interferon, alpha 10
IFI35	41	0.3723	0.0283	0.3889	0.0344	interferon-induced protein 35
IFNA14	42	0.3031	0.0769	0.4358	0.0168	interferon, alpha 14
IFNA17	54	0.2623	0.1276	0.2632	0.1592	interferon, alpha 17
IFNA8	59	0.2115	0.2214	0.1057	0.5762	interferon, alpha 8
IFNA16	67	0.3479	0.0411	0.3244	0.0805	interferon, alpha 16
IFNA2	83	0.0031	0.9859	0.0955	0.6138	interferon, alpha 2
IFNA7	87	0.2007	0.2463	0.6611	0.0001	interferon, alpha 7
IFNA5	91	0.2359	0.1718	0.3718	0.0437	interferon, alpha 5
IFNA4	97	0.3434	0.0439	0.3312	0.074	interferon, alpha 4
OAS2	116	0.2266	0.1896	0.1603	0.3949	2'-5'-oligoadenylate synthetase 2, 69/71kDa
USP18	128	0.3084	0.0717	0.2155	0.251	ubiquitin specific peptidase 18
IFNB1	134	0.3728	0.028	0.3875	0.0351	interferon, beta 1, fibroblast
IFNA21	139	0.1262	0.4681	0.4359	0.0168	interferon, alpha 21
IFI6	151	0.3619	0.0332	0.198	0.2924	interferon, alpha-inducible protein 6
IRF7	265	0.1585	0.3611	0.3969	0.0306	interferon regulatory factor 7
OAS3	314	0.4574	0.0062	0.2038	0.2783	2'-5'-oligoadenylate synthetase 3, 100kDa
SOCS1	342	0.2667	0.1212	0.1629	0.3876	suppressor of cytokine signaling 1
XAF1	396	0.4174	0.0132	0.3558	0.0542	XIAP associated factor 1
OASL	417	0.0916	0.5989	0.0772	0.6833	2'-5'-oligoadenylate synthetase-like
PSMB8	450	0.2801	0.1031	0.4813	0.0077	proteasome (prosome, macropain) subunit, beta type, 8
STAT2	500	0.3224	0.0593	0.4724	0.009	signal transducer and activator of transcription 2, 113kDa
IFNA1	562	0.0874	0.6159	0.3812	0.0383	interferon, alpha 1
OAS1	636	0.1776	0.3058	0.122	0.5179	2'-5'-oligoadenylate synthetase 1, 40/46kDa
IFIT3	649	0.3717	0.0285	0.4032	0.0278	interferon-induced protein with tetratricopeptide repeats 3
STAT1	781	0.2126	0.219	0.4795	0.0079	signal transducer and activator of transcription 1, 91kDa
ADAR	795	0.3602	0.0341	0.4072	0.0262	adenosine deaminase, RNA-specific
IFNA6	842	-0.1174	0.5005	0.4578	0.0116	interferon, alpha 6
IFIT2	843	0.2636	0.1257	0.4378	0.0163	interferon-induced protein with tetratricopeptide repeats 2
MX1	844	0.3445	0.0432	0.4344	0.0172	myxovirus (influenza virus) resistance 1, interferon-inducible protein p78 (mouse)
IFI27	907	0.0557	0.7492	-0.0372	0.8454	interferon, alpha-inducible protein 27
PTPN1	937	0.291	0.0899	0.5316	0.0029	protein tyrosine phosphatase, non-receptor type 1
IFIT1	1011	0.3507	0.0394	0.3175	0.0875	interferon-induced protein with tetratricopeptide repeats 1
ISG15	1069	0.3076	0.0725	0.3964	0.0308	ISG15 ubiquitin-like modifier
IRF1	1330	0.0846	0.6272	0.485	0.0072	interferon regulatory factor 1
RNASEL	1533	-0.0927	0.595	0.3427	0.0642	ribonuclease L (2',5'-oligoisoadenylate synthetase-dependent)
IRF5	1561	0.2739	0.1111	-0.0997	0.5989	interferon regulatory factor 5
MX2	1570	0.1832	0.2906	0.5004	0.0054	myxovirus (influenza virus) resistance 2 (mouse)
IFITM3	1975	0.1294	0.4567	0.3875	0.0351	interferon induced transmembrane protein 3
SOCS3	2168	0.0529	0.7614	0.3838	0.037	suppressor of cytokine signaling 3
IRF9	2169	0.4266	0.0112	0.3495	0.0588	interferon regulatory factor 9
IRF2	2363	0.281	0.102	0.3869	0.0354	interferon regulatory factor 2
IFITM1	2583	0.2036	0.2393	0.5035	0.005	interferon induced transmembrane protein 1
IFITM2	2584	0.2036	0.2393	0.5035	0.005	interferon induced transmembrane protein 2
IRF3	2687	-0.435	0.0096	-0.3447	0.0628	interferon regulatory factor 3
ISG20	2723	0.3056	0.0744	0.4661	0.0101	interferon stimulated exonuclease gene 20kDa
GBP2	2803	0.1714	0.3231	0.4875	0.0068	guanylate binding protein 2, interferon-inducible
TYK2	3202	-0.144	0.4078	0.1738	0.3563	tyrosine kinase 2
IFNAR1	4121	0.107	0.5387	0.3569	0.0534	interferon (alpha, beta and omega) receptor 1
PTPN6	4903	-0.4513	0.007	-0.2563	0.1711	protein tyrosine phosphatase, non-receptor type 6
IRF8	4990	0.0294	0.8661	-0.0932	0.6229	interferon regulatory factor 8
IRF4	6522	0.1994	0.2493	-0.0497	0.7933	interferon regulatory factor 4
IFNAR2	7537	-0.1681	0.3331	0.4024	0.0282	interferon (alpha, beta and omega) receptor 2
JAK1	7829	0.2711	0.1149	0.2403	0.1997	Janus kinase 1
IP6K2	8077	-0.007	0.9686	-0.1455	0.4414	inositol hexakisphosphate kinase 2
IRF6	9730	-0.4311	0.0103	0.2401	0.2002	interferon regulatory factor 6
EGR1	21417	-0.1073	0.5382	0.1523	0.4191	early growth response 1

## Sheet: B. antigen presentation pathway
Gene	Rank	Microbiome data		qPCR data		Description
		Moraxella Spearman's rho	Moraxella unadjusted P-value	M. catarrhalis Spearman's rho	M. catarrhalis unadjusted P-value
IFNA10	40	0.072	0.6795	0.2629	0.1596	interferon, alpha 10
IFNA14	42	0.3031	0.0769	0.4358	0.0168	interferon, alpha 14
IFNA17	54	0.2623	0.1276	0.2632	0.1592	interferon, alpha 17
IFNA8	59	0.2115	0.2214	0.1057	0.5762	interferon, alpha 8
IFNA16	67	0.3479	0.0411	0.3244	0.0805	interferon, alpha 16
IFNA2	83	0.0031	0.9859	0.0955	0.6138	interferon, alpha 2
IFNA7	87	0.2007	0.2463	0.6611	0.0001	interferon, alpha 7
IFNA5	91	0.2359	0.1718	0.3718	0.0437	interferon, alpha 5
TAP2	96	0.3239	0.058	0.5338	0.0027	transporter 2, ATP-binding cassette, sub-family B (MDR/TAP)
IFNA4	97	0.3434	0.0439	0.3312	0.074	interferon, alpha 4
IFNA13	112	0.1431	0.4101	0.657	0.0001	interferon, alpha 13
IFNA21	139	0.1262	0.4681	0.4359	0.0168	interferon, alpha 21
KLRC1	301	0.348	0.041	0.2492	0.1832	killer cell lectin-like receptor subfamily C, member 1
KLRC2	302	0.348	0.041	0.2492	0.1832	killer cell lectin-like receptor subfamily C, member 2
PSME2	346	0.2317	0.1794	-0.0309	0.8712	proteasome (prosome, macropain) activator subunit 2 (PA28 beta)
KLRD1	431	0.297	0.0834	0.2881	0.1223	killer cell lectin-like receptor subfamily D, member 1
KLRC3	461	0.3802	0.0249	0.02	0.9158	killer cell lectin-like receptor subfamily C, member 3
TAP1	462	0.3378	0.0477	0.4001	0.0292	transporter 1, ATP-binding cassette, sub-family B (MDR/TAP)
RFX5	525	0.2569	0.1359	0.0689	0.7156	regulatory factor X, 5 (influences HLA class II expression)
PSME1	545	0.2879	0.0935	0.3915	0.0331	proteasome (prosome, macropain) activator subunit 1 (PA28 alpha)
IFNA1	562	0.0874	0.6159	0.3812	0.0383	interferon, alpha 1
CD8B	739	0.4538	0.0066	0.1449	0.4428	CD8b molecule
IFNA6	842	-0.1174	0.5005	0.4578	0.0116	interferon, alpha 6
KLRC4	850	0.3319	0.0519	0.1335	0.4796	killer cell lectin-like receptor subfamily C, member 4
KIR2DL4	1162	0.3327	0.0512	0.4727	0.009	killer cell immunoglobulin-like receptor, two domains, long cytoplasmic tail, 4
RFXANK	1225	-0.0445	0.799	0.3212	0.0836	regulatory factor X-associated ankyrin-containing protein
KIR2DS5	1344	0.3528	0.0382	0.4478	0.0138	killer cell immunoglobulin-like receptor, two domains, short cytoplasmic tail, 5
CD8A	1410	0.4965	0.0027	0.196	0.2974	CD8a molecule
TAPBP	1414	0.1791	0.3015	0.4458	0.0142	TAP binding protein (tapasin)
CTSS	2381	0.4625	0.0056	0.194	0.3024	cathepsin S
KIR3DL1	2568	0.4346	0.0096	0.3266	0.0784	killer cell immunoglobulin-like receptor, three domains, long cytoplasmic tail, 1
KIR3DL2	2569	0.4346	0.0096	0.3266	0.0784	killer cell immunoglobulin-like receptor, three domains, long cytoplasmic tail, 2
KIR3DL3	2599	0.3887	0.0217	0.4438	0.0147	killer cell immunoglobulin-like receptor, three domains, long cytoplasmic tail, 3
LGMN	2980	-0.0168	0.9239	-0.3192	0.0859	legumain
CD4	3054	0.1073	0.5377	-0.2912	0.1185	CD4 molecule
PSME3	3267	-0.0348	0.8428	-0.3469	0.061	proteasome (prosome, macropain) activator subunit 3 (PA28 gamma; Ki)
KIR2DS3	3377	0.2176	0.208	0.5378	0.0025	killer cell immunoglobulin-like receptor, two domains, short cytoplasmic tail, 3
KIR2DL2	4247	0.3816	0.0244	0.4784	0.0081	killer cell immunoglobulin-like receptor, two domains, long cytoplasmic tail, 2
CIITA	4551	0.1306	0.4523	-0.2732	0.1438	class II, major histocompatibility complex, transactivator
KIR2DL5A	4590	0.4301	0.0105	0.4495	0.0134	killer cell immunoglobulin-like receptor, two domains, long cytoplasmic tail, 5A
KIR2DL3	5321	0.0724	0.6778	0.2478	0.1856	killer cell immunoglobulin-like receptor, two domains, long cytoplasmic tail, 3
KIR2DS1	5322	0.0724	0.6778	0.2478	0.1856	killer cell immunoglobulin-like receptor, two domains, short cytoplasmic tail, 1
KIR2DS4	5323	0.0724	0.6778	0.2478	0.1856	killer cell immunoglobulin-like receptor, two domains, short cytoplasmic tail, 4
KIR2DL1	5515	0.395	0.0194	0.3529	0.0563	killer cell immunoglobulin-like receptor, two domains, long cytoplasmic tail, 1
CALR	5740	0.2093	0.2265	-0.0652	0.7315	calreticulin
CREB1	5851	0.0599	0.7309	0.4101	0.0252	cAMP responsive element binding protein 1
HSPA5	6033	0.2208	0.2013	0.0274	0.8851	heat shock 70kDa protein 5 (glucose-regulated protein, 78kDa)
PDIA3	6054	0.233	0.177	-0.0349	0.8546	protein disulfide isomerase family A, member 3
NFYA	6124	-0.1069	0.5398	0.2495	0.1828	nuclear transcription factor Y, alpha
CD74	6154	0.0125	0.943	-0.1883	0.3172	CD74 molecule, major histocompatibility complex, class II invariant chain
HSPA6	6646	0.0522	0.7644	0.4164	0.0228	heat shock 70kDa protein 6 (HSP70B')
HSPA1L	6915	-0.1626	0.3493	0.3172	0.0877	heat shock 70kDa protein 1-like
HSPA8	7220	0.1274	0.4636	-0.0823	0.6644	heat shock 70kDa protein 8
HSPA4	10951	-0.1171	0.5015	-0.3872	0.0353	heat shock 70kDa protein 4
RFXAP	11433	0.0185	0.9156	-0.3309	0.0744	regulatory factor X-associated protein
HSPA2	13498	-0.1028	0.5554	-0.1475	0.4343	heat shock 70kDa protein 2
B2M	13523	0.0678	0.6973	0.2829	0.1293	beta-2-microglobulin
LTA	14076	0.0205	0.9067	0.1869	0.3207	lymphotoxin alpha
NFYB	16826	-0.1409	0.418	-0.4084	0.0259	nuclear transcription factor Y, beta
HSP90AA1	17355	-0.1288	0.4597	-0.1978	0.2929	heat shock protein 90kDa alpha (cytosolic), class A member 1
IFI30	17678	-0.138	0.4274	-0.3941	0.032	interferon, gamma-inducible protein 30
HSPA1A	17788	-0.1926	0.2666	-0.21	0.2636	heat shock 70kDa protein 1A
HSPA1B	17789	-0.1926	0.2666	-0.21	0.2636	heat shock 70kDa protein 1B
CTSB	17829	-0.0243	0.8901	-0.2572	0.1696	cathepsin B
HSP90AB1	19533	0.0982	0.5728	0.0366	0.8472	heat shock protein 90kDa alpha (cytosolic), class B member 1
CANX	21308	0.0843	0.6284	-0.2095	0.2652	calnexin
NFYC	23758	0.1199	0.4907	0.2206	0.2397	nuclear transcription factor Y, gamma
